# Supplementary material for: Skeletal rearrangement of 6,8-dioxabicyclo[3.2.1]octan-4-ols promoted by thionyl chloride or Appel conditions
Source: Beilstein J Org Chem. 2024 Apr 16;20:823–9. doi: 10.3762/bjoc.20.74 (PMC11035982; doi:10.3762/bjoc.20.74)
Supplement: File 2 — 1H and 13C NMR FIDs, HRMS spectra for all new compounds. [file Beilstein_J_Org_Chem-20-823-s002.zip]

Archive with 2,098 entries (1,886 files):
- NMR files oxygen migration/10d/
- NMR files oxygen migration/10d/13C/
- NMR files oxygen migration/10d/13C/acqu
- NMR files oxygen migration/10d/13C/acqus
- NMR files oxygen migration/10d/13C/audita.txt
- NMR files oxygen migration/10d/13C/cpdprg2
- NMR files oxygen migration/10d/13C/fid
- NMR files oxygen migration/10d/13C/format.temp
- NMR files oxygen migration/10d/13C/fq1list
- NMR files oxygen migration/10d/13C/pdata/
- NMR files oxygen migration/10d/13C/pdata/1/
- NMR files oxygen migration/10d/13C/pdata/1/1i
- NMR files oxygen migration/10d/13C/pdata/1/1r
- NMR files oxygen migration/10d/13C/pdata/1/auditp.txt
- NMR files oxygen migration/10d/13C/pdata/1/intrng
- NMR files oxygen migration/10d/13C/pdata/1/JK-Aux100-02-1-C1-t78-80_2_1.pdf
- NMR files oxygen migration/10d/13C/pdata/1/outd
- NMR files oxygen migration/10d/13C/pdata/1/parm.txt
- NMR files oxygen migration/10d/13C/pdata/1/peaklist.xml
- NMR files oxygen migration/10d/13C/pdata/1/peakrng
- NMR files oxygen migration/10d/13C/pdata/1/peaks
- NMR files oxygen migration/10d/13C/pdata/1/proc
- NMR files oxygen migration/10d/13C/pdata/1/procs
- NMR files oxygen migration/10d/13C/pdata/1/thumb.png
- NMR files oxygen migration/10d/13C/pdata/1/title
- NMR files oxygen migration/10d/13C/peaks.txt
- NMR files oxygen migration/10d/13C/precom.output
- NMR files oxygen migration/10d/13C/prosol_History
- NMR files oxygen migration/10d/13C/pulseprogram
- NMR files oxygen migration/10d/13C/scon2
- NMR files oxygen migration/10d/13C/shimvalues
- NMR files oxygen migration/10d/13C/specpar
- NMR files oxygen migration/10d/13C/stanprogram6836
- NMR files oxygen migration/10d/13C/uxnmr.info
- NMR files oxygen migration/10d/13C/uxnmr.par
- NMR files oxygen migration/10d/13C/vtc_pid_settings
- NMR files oxygen migration/10d/1H/
- NMR files oxygen migration/10d/1H/1D_integ
- NMR files oxygen migration/10d/1H/acqu
- NMR files oxygen migration/10d/1H/acqus
- NMR files oxygen migration/10d/1H/audita.txt
- NMR files oxygen migration/10d/1H/fid
- NMR files oxygen migration/10d/1H/format.temp
- NMR files oxygen migration/10d/1H/fq1list
- NMR files oxygen migration/10d/1H/pdata/
- NMR files oxygen migration/10d/1H/pdata/1/
- NMR files oxygen migration/10d/1H/pdata/1/1i
- NMR files oxygen migration/10d/1H/pdata/1/1r
- NMR files oxygen migration/10d/1H/pdata/1/auditp.txt
- NMR files oxygen migration/10d/1H/pdata/1/cyroxOH_1_1.pdf
- NMR files oxygen migration/10d/1H/pdata/1/intrng
- NMR files oxygen migration/10d/1H/pdata/1/outd
- NMR files oxygen migration/10d/1H/pdata/1/parm.txt
- NMR files oxygen migration/10d/1H/pdata/1/peaklist.xml
- NMR files oxygen migration/10d/1H/pdata/1/peakrng
- NMR files oxygen migration/10d/1H/pdata/1/peaks
- NMR files oxygen migration/10d/1H/pdata/1/proc
- NMR files oxygen migration/10d/1H/pdata/1/procs
- NMR files oxygen migration/10d/1H/pdata/1/thumb.png
- NMR files oxygen migration/10d/1H/pdata/1/title
- NMR files oxygen migration/10d/1H/precom.output
- NMR files oxygen migration/10d/1H/prosol_History
- NMR files oxygen migration/10d/1H/pulseprogram
- NMR files oxygen migration/10d/1H/scon2
- NMR files oxygen migration/10d/1H/shimvalues
- NMR files oxygen migration/10d/1H/specpar
- NMR files oxygen migration/10d/1H/stanprogram2020
- NMR files oxygen migration/10d/1H/topshimreport
- NMR files oxygen migration/10d/1H/uxnmr.info
- NMR files oxygen migration/10d/1H/uxnmr.par
- NMR files oxygen migration/10d/1H/vtc_pid_settings
- NMR files oxygen migration/10d/HRMS 10d.pdf
- NMR files oxygen migration/10e/
- NMR files oxygen migration/10e/10e HRMS.pdf
- NMR files oxygen migration/10e/13C/
- NMR files oxygen migration/10e/13C/acqu
- NMR files oxygen migration/10e/13C/acqus
- NMR files oxygen migration/10e/13C/audita.txt
- NMR files oxygen migration/10e/13C/cpdprg2
- NMR files oxygen migration/10e/13C/fid
- NMR files oxygen migration/10e/13C/format.temp
- NMR files oxygen migration/10e/13C/fq1list
- NMR files oxygen migration/10e/13C/pdata/
- NMR files oxygen migration/10e/13C/pdata/1/
- NMR files oxygen migration/10e/13C/pdata/1/1i
- NMR files oxygen migration/10e/13C/pdata/1/1r
- NMR files oxygen migration/10e/13C/pdata/1/assocs
- NMR files oxygen migration/10e/13C/pdata/1/auditp.txt
- NMR files oxygen migration/10e/13C/pdata/1/email_sublimed_cyrMe2OH_2_1.pdf
- NMR files oxygen migration/10e/13C/pdata/1/intrng
- NMR files oxygen migration/10e/13C/pdata/1/outd
- NMR files oxygen migration/10e/13C/pdata/1/parm.txt
- NMR files oxygen migration/10e/13C/pdata/1/peaklist.xml
- NMR files oxygen migration/10e/13C/pdata/1/peakrng
- NMR files oxygen migration/10e/13C/pdata/1/peaks
- NMR files oxygen migration/10e/13C/pdata/1/proc
- NMR files oxygen migration/10e/13C/pdata/1/procs
- NMR files oxygen migration/10e/13C/pdata/1/title
- NMR files oxygen migration/10e/13C/precom.output
- NMR files oxygen migration/10e/13C/prosol_History
- NMR files oxygen migration/10e/13C/pulseprogram
- NMR files oxygen migration/10e/13C/scon2
- NMR files oxygen migration/10e/13C/shimvalues
- NMR files oxygen migration/10e/13C/specpar
- NMR files oxygen migration/10e/13C/stanprogram4752
- NMR files oxygen migration/10e/13C/topshimreport
- NMR files oxygen migration/10e/13C/uxnmr.info
- NMR files oxygen migration/10e/13C/uxnmr.par
- NMR files oxygen migration/10e/13C/vtc_pid_settings
- NMR files oxygen migration/10e/1H/
- NMR files oxygen migration/10e/1H/acqu
- NMR files oxygen migration/10e/1H/acqus
- NMR files oxygen migration/10e/1H/audita.txt
- NMR files oxygen migration/10e/1H/fid
- NMR files oxygen migration/10e/1H/format.temp
- NMR files oxygen migration/10e/1H/fq1list
- NMR files oxygen migration/10e/1H/pdata/
- NMR files oxygen migration/10e/1H/pdata/1/
- NMR files oxygen migration/10e/1H/pdata/1/1i
- NMR files oxygen migration/10e/1H/pdata/1/1r
- NMR files oxygen migration/10e/1H/pdata/1/auditp.txt
- NMR files oxygen migration/10e/1H/pdata/1/email_sublimed_cyrMe2OH_3_1.pdf
- NMR files oxygen migration/10e/1H/pdata/1/intrng
- NMR files oxygen migration/10e/1H/pdata/1/outd
- NMR files oxygen migration/10e/1H/pdata/1/parm.txt
- NMR files oxygen migration/10e/1H/pdata/1/peaklist.xml
- NMR files oxygen migration/10e/1H/pdata/1/peakrng
- NMR files oxygen migration/10e/1H/pdata/1/peaks
- NMR files oxygen migration/10e/1H/pdata/1/proc
- NMR files oxygen migration/10e/1H/pdata/1/procs
- NMR files oxygen migration/10e/1H/pdata/1/title
- NMR files oxygen migration/10e/1H/pdata/1001/
- NMR files oxygen migration/10e/1H/pdata/1001/1i
- NMR files oxygen migration/10e/1H/pdata/1001/1r
- NMR files oxygen migration/10e/1H/pdata/1001/auditp.txt
- NMR files oxygen migration/10e/1H/pdata/1001/intrng
- NMR files oxygen migration/10e/1H/pdata/1001/outd
- NMR files oxygen migration/10e/1H/pdata/1001/proc
- NMR files oxygen migration/10e/1H/pdata/1001/procs
- NMR files oxygen migration/10e/1H/pdata/1001/title
- NMR files oxygen migration/10e/1H/pdata/1002/
- NMR files oxygen migration/10e/1H/pdata/1002/1i
- NMR files oxygen migration/10e/1H/pdata/1002/1r
- NMR files oxygen migration/10e/1H/pdata/1002/auditp.txt
- NMR files oxygen migration/10e/1H/pdata/1002/intrng
- NMR files oxygen migration/10e/1H/pdata/1002/outd
- NMR files oxygen migration/10e/1H/pdata/1002/proc
- NMR files oxygen migration/10e/1H/pdata/1002/procs
- NMR files oxygen migration/10e/1H/pdata/1002/title
- NMR files oxygen migration/10e/1H/precom.output
- NMR files oxygen migration/10e/1H/prosol_History
- NMR files oxygen migration/10e/1H/pulseprogram
- NMR files oxygen migration/10e/1H/scon2
- NMR files oxygen migration/10e/1H/shimvalues
- NMR files oxygen migration/10e/1H/specpar
- NMR files oxygen migration/10e/1H/stanprogram4752
- NMR files oxygen migration/10e/1H/uxnmr.info
- NMR files oxygen migration/10e/1H/uxnmr.par
- NMR files oxygen migration/10e/1H/vtc_pid_settings
- NMR files oxygen migration/10f/
- NMR files oxygen migration/10f/10f HRMS.pdf
- NMR files oxygen migration/10f/13C/
- NMR files oxygen migration/10f/13C/acqu
- NMR files oxygen migration/10f/13C/acqus
- NMR files oxygen migration/10f/13C/audita.txt
- NMR files oxygen migration/10f/13C/cpdprg2
- NMR files oxygen migration/10f/13C/fid
- NMR files oxygen migration/10f/13C/format.temp
- NMR files oxygen migration/10f/13C/fq1list
- NMR files oxygen migration/10f/13C/pdata/
- NMR files oxygen migration/10f/13C/pdata/1/
- NMR files oxygen migration/10f/13C/pdata/1/1i
- NMR files oxygen migration/10f/13C/pdata/1/1r
- NMR files oxygen migration/10f/13C/pdata/1/4OMe-alcohol_2_1.pdf
- NMR files oxygen migration/10f/13C/pdata/1/auditp.txt
- NMR files oxygen migration/10f/13C/pdata/1/intrng
- NMR files oxygen migration/10f/13C/pdata/1/outd
- NMR files oxygen migration/10f/13C/pdata/1/parm.txt
- NMR files oxygen migration/10f/13C/pdata/1/peaklist.xml
- NMR files oxygen migration/10f/13C/pdata/1/peakrng
- NMR files oxygen migration/10f/13C/pdata/1/peaks
- NMR files oxygen migration/10f/13C/pdata/1/proc
- NMR files oxygen migration/10f/13C/pdata/1/procs
- NMR files oxygen migration/10f/13C/pdata/1/title
- NMR files oxygen migration/10f/13C/peaks.txt
- NMR files oxygen migration/10f/13C/precom.output
- NMR files oxygen migration/10f/13C/prosol_History
- NMR files oxygen migration/10f/13C/pulseprogram
- NMR files oxygen migration/10f/13C/scon2
- NMR files oxygen migration/10f/13C/shimvalues
- NMR files oxygen migration/10f/13C/specpar
- NMR files oxygen migration/10f/13C/stanprogram11144
- NMR files oxygen migration/10f/13C/topshimreport
- NMR files oxygen migration/10f/13C/uxnmr.info
- NMR files oxygen migration/10f/13C/uxnmr.par
- NMR files oxygen migration/10f/13C/vtc_pid_settings
- NMR files oxygen migration/10f/1H/
- NMR files oxygen migration/10f/1H/1D_integ
- NMR files oxygen migration/10f/1H/acqu
- NMR files oxygen migration/10f/1H/acqus
- NMR files oxygen migration/10f/1H/audita.txt
- NMR files oxygen migration/10f/1H/fid
- NMR files oxygen migration/10f/1H/format.temp
- NMR files oxygen migration/10f/1H/fq1list
- NMR files oxygen migration/10f/1H/pdata/
- NMR files oxygen migration/10f/1H/pdata/1/
- NMR files oxygen migration/10f/1H/pdata/1/1i
- NMR files oxygen migration/10f/1H/pdata/1/1r
- NMR files oxygen migration/10f/1H/pdata/1/4OMe-alcohol_1_1.pdf
- NMR files oxygen migration/10f/1H/pdata/1/auditp.txt
- NMR files oxygen migration/10f/1H/pdata/1/intrng
- NMR files oxygen migration/10f/1H/pdata/1/outd
- NMR files oxygen migration/10f/1H/pdata/1/parm.txt
- NMR files oxygen migration/10f/1H/pdata/1/peaklist.xml
- NMR files oxygen migration/10f/1H/pdata/1/peakrng
- NMR files oxygen migration/10f/1H/pdata/1/peaks
- NMR files oxygen migration/10f/1H/pdata/1/proc
- NMR files oxygen migration/10f/1H/pdata/1/procs
- NMR files oxygen migration/10f/1H/pdata/1/title
- NMR files oxygen migration/10f/1H/precom.output
- NMR files oxygen migration/10f/1H/prosol_History
- NMR files oxygen migration/10f/1H/pulseprogram
- NMR files oxygen migration/10f/1H/scon2
- NMR files oxygen migration/10f/1H/shimvalues
- NMR files oxygen migration/10f/1H/specpar
- NMR files oxygen migration/10f/1H/stanprogram11144
- NMR files oxygen migration/10f/1H/topshimreport
- NMR files oxygen migration/10f/1H/uxnmr.info
- NMR files oxygen migration/10f/1H/uxnmr.par
- NMR files oxygen migration/10f/1H/vtc_pid_settings
- NMR files oxygen migration/11a/
- NMR files oxygen migration/11a/13C/
- NMR files oxygen migration/11a/13C/acqu
- NMR files oxygen migration/11a/13C/acqus
- NMR files oxygen migration/11a/13C/audita.txt
- NMR files oxygen migration/11a/13C/cpdprg2
- NMR files oxygen migration/11a/13C/fid
- NMR files oxygen migration/11a/13C/format.temp
- NMR files oxygen migration/11a/13C/fq1list
- NMR files oxygen migration/11a/13C/pdata/
- NMR files oxygen migration/11a/13C/pdata/1/
- NMR files oxygen migration/11a/13C/pdata/1/1i
- NMR files oxygen migration/11a/13C/pdata/1/1r
- NMR files oxygen migration/11a/13C/pdata/1/ABC_OM_1-1 (4-6)_2_1.pdf
- NMR files oxygen migration/11a/13C/pdata/1/auditp.txt
- NMR files oxygen migration/11a/13C/pdata/1/integrals.txt
- NMR files oxygen migration/11a/13C/pdata/1/intrng
- NMR files oxygen migration/11a/13C/pdata/1/outd
- NMR files oxygen migration/11a/13C/pdata/1/parm.txt
- NMR files oxygen migration/11a/13C/pdata/1/peaklist.xml
- NMR files oxygen migration/11a/13C/pdata/1/peakrng
- NMR files oxygen migration/11a/13C/pdata/1/peaks
- NMR files oxygen migration/11a/13C/pdata/1/proc
- NMR files oxygen migration/11a/13C/pdata/1/procs
- NMR files oxygen migration/11a/13C/pdata/1/thumb.png
- NMR files oxygen migration/11a/13C/pdata/1/title
- NMR files oxygen migration/11a/13C/peaks.txt
- NMR files oxygen migration/11a/13C/precom.output
- NMR files oxygen migration/11a/13C/prosol_History
- NMR files oxygen migration/11a/13C/pulseprogram
- NMR files oxygen migration/11a/13C/scon2
- NMR files oxygen migration/11a/13C/shimvalues
- NMR files oxygen migration/11a/13C/specpar
- NMR files oxygen migration/11a/13C/stanprogram1068
- NMR files oxygen migration/11a/13C/uxnmr.info
- NMR files oxygen migration/11a/13C/uxnmr.par
- NMR files oxygen migration/11a/13C/vtc_pid_settings
- NMR files oxygen migration/11a/1H/
- NMR files oxygen migration/11a/1H/1D_integ
- NMR files oxygen migration/11a/1H/acqu
- NMR files oxygen migration/11a/1H/acqus
- NMR files oxygen migration/11a/1H/audita.txt
- NMR files oxygen migration/11a/1H/fid
- NMR files oxygen migration/11a/1H/format.temp
- NMR files oxygen migration/11a/1H/fq1list
- NMR files oxygen migration/11a/1H/pdata/
- NMR files oxygen migration/11a/1H/pdata/1/
- NMR files oxygen migration/11a/1H/pdata/1/1i
- NMR files oxygen migration/11a/1H/pdata/1/1r
- NMR files oxygen migration/11a/1H/pdata/1/ABC_OM_1-1 (4-6)_3_1.pdf
- NMR files oxygen migration/11a/1H/pdata/1/auditp.txt
- NMR files oxygen migration/11a/1H/pdata/1/intrng
- NMR files oxygen migration/11a/1H/pdata/1/outd
- NMR files oxygen migration/11a/1H/pdata/1/parm.txt
- NMR files oxygen migration/11a/1H/pdata/1/peaklist.xml
- NMR files oxygen migration/11a/1H/pdata/1/peakrng
- NMR files oxygen migration/11a/1H/pdata/1/peaks
- NMR files oxygen migration/11a/1H/pdata/1/proc
- NMR files oxygen migration/11a/1H/pdata/1/procs
- NMR files oxygen migration/11a/1H/pdata/1/title
- NMR files oxygen migration/11a/1H/precom.output
- NMR files oxygen migration/11a/1H/prosol_History
- NMR files oxygen migration/11a/1H/pulseprogram
- NMR files oxygen migration/11a/1H/scon2
- NMR files oxygen migration/11a/1H/shimvalues
- NMR files oxygen migration/11a/1H/specpar
- NMR files oxygen migration/11a/1H/stanprogram1068
- NMR files oxygen migration/11a/1H/uxnmr.info
- NMR files oxygen migration/11a/1H/uxnmr.par
- NMR files oxygen migration/11a/1H/vtc_pid_settings
[truncated: 1,798 more entries]
