# Supplementary material for: Skeletal rearrangement of 6,8-dioxabicyclo[3.2.1]octan-4-ols promoted by thionyl chloride or Appel conditions
Source: Beilstein J Org Chem. 2024 Apr 16;20:823–9. doi: 10.3762/bjoc.20.74 (PMC11035982; doi:10.3762/bjoc.20.74)
Supplement: File 2 — 1H and 13C NMR FIDs, HRMS spectra for all new compounds. [file Beilstein_J_Org_Chem-20-823-s002.zip › NMR files oxygen migration/10d/13C/audita.txt]

##TITLE= Audit trail, TopSpin 3.5 pl 5
##JCAMPDX= 5.01
##ORIGIN= Bruker BioSpin GmbH
##OWNER= nmrsu
$$ C:/NMR_DATA/JK/JK-Aux100-02-1-C1-t78-80/2/audita.txt
##AUDIT TRAIL=  $$ (NUMBER, WHEN, WHO, WHERE, PROCESS, VERSION, WHAT)
(   1,<2018-02-23 07:16:14.459 +1100>,<nmrsu>,<HP>,<go4>,<TopSpin 3.5.5>,
      <created by zg
	started at 2018-02-23 04:37:46.460 +1100,
	POWCHK enabled, PULCHK disabled,
       configuration hash MD5:
       F0 22 68 53 B7 C9 F1 35 12 A7 FC 64 8D 9A 97 03
       data hash MD5: 64K
       68 8D 0C CA 34 65 D1 7E 70 D8 8E 77 96 F5 BE 2D>)
(   2,<2018-02-23 07:16:14.615 +1100>,<nmrsu>,<HP>,<audit>,<TopSpin 3.5.5>,
      <user comment:
       ICON-NMR User ID: JK
       data hash MD5: 64K
       68 8D 0C CA 34 65 D1 7E 70 D8 8E 77 96 F5 BE 2D>)
##END=

$$ hash MD5
$$ 06 23 B2 22 35 3B 79 D6 71 66 59 76 68 41 F5 D7
