# Supplementary material for: Skeletal rearrangement of 6,8-dioxabicyclo[3.2.1]octan-4-ols promoted by thionyl chloride or Appel conditions
Source: Beilstein J Org Chem. 2024 Apr 16;20:823–9. doi: 10.3762/bjoc.20.74 (PMC11035982; doi:10.3762/bjoc.20.74)
Supplement: File 2 — 1H and 13C NMR FIDs, HRMS spectra for all new compounds. [file Beilstein_J_Org_Chem-20-823-s002.zip › NMR files oxygen migration/10d/13C/pdata/1/peaklist.xml]

<?xml version="1.0" encoding="UTF-8"?>
<PeakList modified="2019-05-30T18:10:37">
  <PeakList1D>
    <PeakList1DHeader creator="Julian" date="2019-05-30T18:10:37" expNo="2" name="JK-Aux100-02" owner="" procNo="1" source="/Users/Julian/OwnCloud/PhD/1-Research Data Julian Klepp/4-Dibenzylproject Scope/3-Compounds ready to go">
      <PeakPickDetails>F1=172.090851ppm, F2=89.555740ppm, MI=0.44cm, MAXI=10.59cm, PC=1.400
      </PeakPickDetails>
    </PeakList1DHeader>
    <Peak1D F1="142.919418" intensity="0.9695503" type="0"/>
    <Peak1D F1="140.716461" intensity="1.046922" type="0"/>
    <Peak1D F1="126.555748" intensity="1.836647" type="0"/>
    <Peak1D F1="126.44603" intensity="2.259245" type="0"/>
    <Peak1D F1="124.25753" intensity="2.30999" type="0"/>
    <Peak1D F1="123.997467" intensity="2.278185" type="0"/>
    <Peak1D F1="102.35347" intensity="2.361663" type="0"/>
  </PeakList1D>
  <PeakList1D>
    <PeakList1DHeader creator="Julian" date="2019-05-30T18:10:37" expNo="2" name="JK-Aux100-02" owner="" procNo="1" source="/Users/Julian/OwnCloud/PhD/1-Research Data Julian Klepp/4-Dibenzylproject Scope/3-Compounds ready to go">
      <PeakPickDetails>F1=76.370667ppm, F2=38.014099ppm, MI=1.36cm, MAXI=2.97cm, PC=1.400
      </PeakPickDetails>
    </PeakList1DHeader>
    <Peak1D F1="76.297241" intensity="2.411627" type="0"/>
    <Peak1D F1="73.829224" intensity="1.878315" type="0"/>
    <Peak1D F1="67.743134" intensity="1.807846" type="0"/>
    <Peak1D F1="48.557758" intensity="2.316881" type="0"/>
    <Peak1D F1="40.483635" intensity="2.440912" type="0"/>
    <Peak1D F1="39.66116" intensity="2.210825" type="0"/>
  </PeakList1D>
</PeakList>
