# Supplementary material for: Skeletal rearrangement of 6,8-dioxabicyclo[3.2.1]octan-4-ols promoted by thionyl chloride or Appel conditions
Source: Beilstein J Org Chem. 2024 Apr 16;20:823–9. doi: 10.3762/bjoc.20.74 (PMC11035982; doi:10.3762/bjoc.20.74)
Supplement: File 2 — 1H and 13C NMR FIDs, HRMS spectra for all new compounds. [file Beilstein_J_Org_Chem-20-823-s002.zip › NMR files oxygen migration/10d/13C/shimvalues]

# Fri Feb 23 07:16:14 2018
#$$PROBEIDENTIFIER=Z119470_0196
#$$PROBENAME=PA BBO 500S1 BBF-H-D-05 Z SP
#$$SHIMID=292722
#
# Active Shim Gradients
#
Z           		-2683           
Z2          		-6035           
Z3          		-2860           
Z4          		16501           
Z5          		1359            
X           		-5350           
XZ          		4684            
XZ2         		11029           
(X2-Y2)     		2943            
XY          		-20258          
Y           		5172            
YZ          		-18498          
YZ2         		20360           
(X2-Y2)Z2   		4771            
XZ4         		-2195           
XZ3         		4827            
Z6          		-6550           
(X2-Y2)Z    		2098            
YZ4         		1267            
YZ3         		-5161           
XYZ2        		3575            
XYZ         		-2501           
X3Z         		-3171           
X3          		25509           
Y3Z         		-11018          
Y3          		125             
Z7          		1202            
Z8          		18219           
XZ5         		9618            
YZ5         		-18811          
(X2-Y2)Z3   		-5805           
(X2-Y2)Z4   		-2929           
(X2-Y2)Z5   		43296           
XYZ3        		-2805           
XYZ4        		4754            
XYZ5        		15490           
#
# Lock Parameter
#
FIELD		1110.826
LOCKPHASE		302.972 
LOCKPOWER		-30.000 
LOCKGAIN		136.898 
LOCKDC		-75.000 
LOCKSHIFT		7.240   
LOOPGAIN		-12.000 
LOOPTIME		0.400   
LOOPFILTER		100.000 
#
IEEE64_VERSION_CODE 1
#
# Shim currents 
#
SHIM_SETTING [1 ]  -1375.19261057  
SHIM_SETTING [2 ]  -10886.06111764 
SHIM_SETTING [3 ]  -2540.26766708  
SHIM_SETTING [4 ]  12740.31304227  
SHIM_SETTING [5 ]  -4104.93149404  
SHIM_SETTING [6 ]  -5507.62041061  
SHIM_SETTING [7 ]  25219.80920640  
SHIM_SETTING [8 ]  23444.69314615  
SHIM_SETTING [9 ]  3668.50315960   
SHIM_SETTING [10]  3521.11372706   
SHIM_SETTING [11]  0.00000000      
SHIM_SETTING [12]  11142.36000000  
SHIM_SETTING [13]  -10893.11000000 
SHIM_SETTING [14]  13910.03200000  
SHIM_SETTING [15]  17250.58100000  
SHIM_SETTING [16]  -7524.47200000  
SHIM_SETTING [17]  -10712.26900000 
SHIM_SETTING [18]  -9842.41000000  
SHIM_SETTING [19]  6285.33100000   
SHIM_SETTING [20]  -21433.33800000 
SHIM_SETTING [21]  15885.30400000  
SHIM_SETTING [22]  -5254.38000000  
SHIM_SETTING [23]  22021.25500000  
SHIM_SETTING [24]  -17265.14100000 
SHIM_SETTING [25]  35760.18600000  
SHIM_SETTING [26]  -40159.58900000 
SHIM_SETTING [27]  10833.72400000  
SHIM_SETTING [28]  -3891.96700000  
SHIM_SETTING [29]  6693.87000000   
SHIM_SETTING [30]  -17558.55400000 
SHIM_SETTING [31]  -17144.04400000 
SHIM_SETTING [32]  55494.58700000  
SHIM_SETTING [33]  -7331.63000000  
SHIM_SETTING [34]  -7315.50900000  
SHIM_SETTING [35]  -22434.63800000 
SHIM_SETTING [36]  -32826.02400000 
SHIM_SETTING [37]  22970.09500000  
SHIM_SETTING [38]  -28499.69700000 
SHIM_SETTING [39]  -1342.28400000  
SHIM_SETTING [40]  0.00000000      
