# Supplementary material for: Skeletal rearrangement of 6,8-dioxabicyclo[3.2.1]octan-4-ols promoted by thionyl chloride or Appel conditions
Source: Beilstein J Org Chem. 2024 Apr 16;20:823–9. doi: 10.3762/bjoc.20.74 (PMC11035982; doi:10.3762/bjoc.20.74)
Supplement: File 2 — 1H and 13C NMR FIDs, HRMS spectra for all new compounds. [file Beilstein_J_Org_Chem-20-823-s002.zip › NMR files oxygen migration/10d/1H/1D_integ]

2725.462  2664.721  0.0  0.0
2296.481  2230.678  0.0  0.0
2071.234  2007.962  0.0  0.0
1911.789  1868.765  0.0  0.0
1861.172  1787.777  0.0  0.0
1624.536  1561.265  0.0  0.0
1466.357  1382.839  0.0  0.0
1051.295  995.616  0.0  0.0
994.351  909.567  0.0  0.0
904.505  742.530  0.0  0.0
3676.697  3443.363  0.0  0.0
