# Supplementary material for: Skeletal rearrangement of 6,8-dioxabicyclo[3.2.1]octan-4-ols promoted by thionyl chloride or Appel conditions
Source: Beilstein J Org Chem. 2024 Apr 16;20:823–9. doi: 10.3762/bjoc.20.74 (PMC11035982; doi:10.3762/bjoc.20.74)
Supplement: File 2 — 1H and 13C NMR FIDs, HRMS spectra for all new compounds. [file Beilstein_J_Org_Chem-20-823-s002.zip › NMR files oxygen migration/10d/1H/audita.txt]

##TITLE= Audit trail, TopSpin 3.6.5
##JCAMPDX= 5.01
##ORIGIN= Bruker BioSpin GmbH
##OWNER= nmr
$$ D:/NMR_DATA/user/JP/cyroxOH/1/audita.txt
##AUDIT TRAIL=  $$ (NUMBER, WHEN, WHO, WHERE, PROCESS, VERSION, WHAT)
(   1,<2024-01-03 17:00:13.087 +1100>,<nmr>,<CZC2439XRH>,<go4>,<TopSpin 3.6.5>,
      <created by zg on data set with UUID '2bc5d484-a9fd-11ee-ab26-5c60ba343316'
       started at 2024-01-03 16:58:52.158 +1100,
       POWCHK enabled, PULCHK disabled,
       completed at 2024-01-03 17:00:13.087 +1100

       configuration hash MD5:
       D0 93 EA 70 D9 9F 0E D5 8D 2B 12 52 D2 64 57 2C
       data hash MD5: 64K
       CA 1D 16 A3 AD CA 2E B0 57 C0 B0 49 F1 5D 13 32>)
(   2,<2024-01-03 17:00:13.149 +1100>,<nmr>,<CZC2439XRH>,<audit>,<TopSpin 3.6.5>,
      <user comment:
       ICON-NMR User ID: JP
       data hash MD5: 64K
       CA 1D 16 A3 AD CA 2E B0 57 C0 B0 49 F1 5D 13 32>)
##END=

$$ hash MD5
$$ 29 6D C2 3B 59 F8 E3 31 60 48 25 C8 1F 08 4D 21
