# Supplementary material for: Skeletal rearrangement of 6,8-dioxabicyclo[3.2.1]octan-4-ols promoted by thionyl chloride or Appel conditions
Source: Beilstein J Org Chem. 2024 Apr 16;20:823–9. doi: 10.3762/bjoc.20.74 (PMC11035982; doi:10.3762/bjoc.20.74)
Supplement: File 2 — 1H and 13C NMR FIDs, HRMS spectra for all new compounds. [file Beilstein_J_Org_Chem-20-823-s002.zip › NMR files oxygen migration/10d/1H/fq1list]

O 500.163088
-7500000
-7449219
-7398438
-7347656
-7296875
-7246094
-7195313
-7144531
-7093750
-7042969
-6992188
-6941406
-6890625
-6839844
-6789063
-6738281
-6687500
-6636719
-6585938
-6535156
-6484375
-6433594
-6382813
-6332031
-6281250
-6230469
-6179688
-6128906
-6078125
-6027344
-5976563
-5925781
-5875000
-5824219
-5773438
-5722656
-5671875
-5621094
-5570313
-5519531
-5468750
-5417969
-5367188
-5316406
-5265625
-5214844
-5164063
-5113281
-5062500
-5011719
-4960938
-4910156
-4859375
-4808594
-4757813
-4707031
-4656250
-4605469
-4554688
-4503906
-4453125
-4402344
-4351563
-4300781
-4250000
-4199219
-4148438
-4097656
-4046875
-3996094
-3945313
-3894531
-3843750
-3792969
-3742188
-3691406
-3640625
-3589844
-3539063
-3488281
-3437500
-3386719
-3335938
-3285156
-3234375
-3183594
-3132813
-3082031
-3031250
-2980469
-2929688
-2878906
-2828125
-2777344
-2726563
-2675781
-2625000
-2574219
-2523438
-2472656
-2421875
-2371094
-2320313
-2269531
-2218750
-2167969
-2117188
-2066406
-2015625
-1964844
-1914063
-1863281
-1812500
-1761719
-1710938
-1660156
-1609375
-1558594
-1507813
-1457031
-1406250
-1355469
-1304688
-1253906
-1203125
-1152344
-1101563
-1050781
-1000000
 -992157
 -984314
 -976471
 -968627
 -960784
 -952941
 -945098
 -937255
 -929412
 -921569
 -913725
 -905882
 -898039
 -890196
 -882353
 -874510
 -866667
 -858824
 -850980
 -843137
 -835294
 -827451
 -819608
 -811765
 -803922
 -796078
 -788235
 -780392
 -772549
 -764706
 -756863
 -749020
 -741176
 -733333
 -725490
 -717647
 -709804
 -701961
 -694118
 -686275
 -678431
 -670588
 -662745
 -654902
 -647059
 -639216
 -631373
 -623529
 -615686
 -607843
 -600000
 -592157
 -584314
 -576471
 -568627
 -560784
 -552941
 -545098
 -537255
 -529412
 -521569
 -513725
 -505882
 -498039
 -490196
 -482353
 -474510
 -466667
 -458824
 -450980
 -443137
 -435294
 -427451
 -419608
 -411765
 -403922
 -396078
 -388235
 -380392
 -372549
 -364706
 -356863
 -349020
 -341176
 -333333
 -325490
 -317647
 -309804
 -301961
 -294118
 -286275
 -278431
 -270588
 -262745
 -254902
 -247059
 -239216
 -231373
 -223529
 -215686
 -207843
 -200000
 -192157
 -184314
 -176471
 -168627
 -160784
 -152941
 -145098
 -137255
 -129412
 -121569
 -113725
 -105882
  -98039
  -90196
  -82353
  -74510
  -66667
  -58824
  -50980
  -43137
  -35294
  -27451
  -19608
  -11765
   -3922
    3922
   11765
   19608
   27451
   35294
   43137
   50980
   58824
   66667
   74510
   82353
   90196
   98039
  105882
  113725
  121569
  129412
  137255
  145098
  152941
  160784
  168627
  176471
  184314
  192157
  200000
  207843
  215686
  223529
  231373
  239216
  247059
  254902
  262745
  270588
  278431
  286275
  294118
  301961
  309804
  317647
  325490
  333333
  341176
  349020
  356863
  364706
  372549
  380392
  388235
  396078
  403922
  411765
  419608
  427451
  435294
  443137
  450980
  458824
  466667
  474510
  482353
  490196
  498039
  505882
  513725
  521569
  529412
  537255
  545098
  552941
  560784
  568627
  576471
  584314
  592157
  600000
  607843
  615686
  623529
  631373
  639216
  647059
  654902
  662745
  670588
  678431
  686275
  694118
  701961
  709804
  717647
  725490
  733333
  741176
  749020
  756863
  764706
  772549
  780392
  788235
  796078
  803922
  811765
  819608
  827451
  835294
  843137
  850980
  858824
  866667
  874510
  882353
  890196
  898039
  905882
  913725
  921569
  929412
  937255
  945098
  952941
  960784
  968627
  976471
  984314
  992157
 1000000
 1050781
 1101562
 1152344
 1203125
 1253906
 1304687
 1355469
 1406250
 1457031
 1507812
 1558594
 1609375
 1660156
 1710937
 1761719
 1812500
 1863281
 1914062
 1964844
 2015625
 2066406
 2117187
 2167969
 2218750
 2269531
 2320312
 2371094
 2421875
 2472656
 2523437
 2574219
 2625000
 2675781
 2726562
 2777344
 2828125
 2878906
 2929687
 2980469
 3031250
 3082031
 3132812
 3183594
 3234375
 3285156
 3335937
 3386719
 3437500
 3488281
 3539062
 3589844
 3640625
 3691406
 3742187
 3792969
 3843750
 3894531
 3945312
 3996094
 4046875
 4097656
 4148437
 4199219
 4250000
 4300781
 4351562
 4402344
 4453125
 4503906
 4554687
 4605469
 4656250
 4707031
 4757812
 4808594
 4859375
 4910156
 4960937
 5011719
 5062500
 5113281
 5164062
 5214844
 5265625
 5316406
 5367187
 5417969
 5468750
 5519531
 5570312
 5621094
 5671875
 5722656
 5773437
 5824219
 5875000
 5925781
 5976562
 6027344
 6078125
 6128906
 6179687
 6230469
 6281250
 6332031
 6382812
 6433594
 6484375
 6535156
 6585937
 6636719
 6687500
 6738281
 6789062
 6839844
 6890625
 6941406
 6992187
 7042969
 7093750
 7144531
 7195312
 7246094
 7296875
 7347656
 7398437
 7449219
 7500000
