# Supplementary material for: Skeletal rearrangement of 6,8-dioxabicyclo[3.2.1]octan-4-ols promoted by thionyl chloride or Appel conditions
Source: Beilstein J Org Chem. 2024 Apr 16;20:823–9. doi: 10.3762/bjoc.20.74 (PMC11035982; doi:10.3762/bjoc.20.74)
Supplement: File 2 — 1H and 13C NMR FIDs, HRMS spectra for all new compounds. [file Beilstein_J_Org_Chem-20-823-s002.zip › NMR files oxygen migration/10d/1H/pdata/1/intrng]

P 0
7.321253   6.789502
5.573461   5.122250
4.573720   4.297624
4.275353   3.870515
3.846719   3.488862
3.488557   2.823181
2.822876   2.576068
2.104417   1.778594
1.778289   1.338671
1.338366   1.052813
