# Supplementary material for: Skeletal rearrangement of 6,8-dioxabicyclo[3.2.1]octan-4-ols promoted by thionyl chloride or Appel conditions
Source: Beilstein J Org Chem. 2024 Apr 16;20:823–9. doi: 10.3762/bjoc.20.74 (PMC11035982; doi:10.3762/bjoc.20.74)
Supplement: File 2 — 1H and 13C NMR FIDs, HRMS spectra for all new compounds. [file Beilstein_J_Org_Chem-20-823-s002.zip › NMR files oxygen migration/10d/1H/pdata/1/peaklist.xml]

<?xml version="1.0" encoding="UTF-8"?>
<PeakList>
  <PeakList1D>
    <PeakList1DHeader creator="nmr" date="2024-01-03T17:00:18.148+11:00" expNo="1" name="cyroxOH" owner="" procNo="1" source="D:/NMR_DATA/user/JP">
      <PeakPickDetails>F1=16.076080ppm, F2=-3.917520ppm, MI=0.10cm, MAXI=10000.00cm, PC=1.000
      </PeakPickDetails>
    </PeakList1DHeader>
    <Peak1D F1="7.394279" intensity="1.238118e-001" type="0"/>
    <Peak1D F1="7.286133" intensity="1.274587e-001" type="0"/>
    <Peak1D F1="7.227767" intensity="1.362403e-001" type="0"/>
    <Peak1D F1="7.211230" intensity="1.186219e-001" type="0"/>
    <Peak1D F1="7.202857" intensity="1.060626e-001" type="0"/>
    <Peak1D F1="7.187704" intensity="2.201651e+001" type="0"/>
    <Peak1D F1="7.174579" intensity="1.751855e-001" type="0"/>
    <Peak1D F1="7.163733" intensity="1.651138e-001" type="0"/>
    <Peak1D F1="7.154338" intensity="1.407173e-001" type="0"/>
    <Peak1D F1="7.147349" intensity="1.471030e-001" type="0"/>
    <Peak1D F1="7.145089" intensity="1.605787e-001" type="0"/>
    <Peak1D F1="7.134643" intensity="1.322734e-001" type="0"/>
    <Peak1D F1="7.131021" intensity="1.352134e-001" type="0"/>
    <Peak1D F1="7.121020" intensity="4.314929e-001" type="0"/>
    <Peak1D F1="7.111506" intensity="3.217633e+000" type="0"/>
    <Peak1D F1="7.104887" intensity="5.335587e+000" type="0"/>
    <Peak1D F1="7.093981" intensity="9.257071e+000" type="0"/>
    <Peak1D F1="7.083220" intensity="6.497660e+000" type="0"/>
    <Peak1D F1="7.074764" intensity="1.083772e+001" type="0"/>
    <Peak1D F1="7.070328" intensity="4.365002e+000" type="0"/>
    <Peak1D F1="7.065342" intensity="1.719088e+001" type="0"/>
    <Peak1D F1="7.063157" intensity="1.574369e+001" type="0"/>
    <Peak1D F1="7.055764" intensity="1.407251e+001" type="0"/>
    <Peak1D F1="7.050898" intensity="5.317145e+000" type="0"/>
    <Peak1D F1="7.046703" intensity="7.655852e+000" type="0"/>
    <Peak1D F1="7.036524" intensity="1.000327e+000" type="0"/>
    <Peak1D F1="7.032160" intensity="5.399838e-001" type="0"/>
    <Peak1D F1="7.022823" intensity="2.399522e-001" type="0"/>
    <Peak1D F1="7.015509" intensity="2.102050e-001" type="0"/>
    <Peak1D F1="7.006963" intensity="1.799066e-001" type="0"/>
    <Peak1D F1="6.996708" intensity="1.408665e-001" type="0"/>
    <Peak1D F1="6.975970" intensity="2.249634e-001" type="0"/>
    <Peak1D F1="6.966492" intensity="1.316615e-001" type="0"/>
    <Peak1D F1="6.950034" intensity="1.481278e-001" type="0"/>
    <Peak1D F1="6.932129" intensity="1.344824e-001" type="0"/>
    <Peak1D F1="5.302387" intensity="1.459957e+001" type="0"/>
    <Peak1D F1="5.299145" intensity="1.460080e+001" type="0"/>
    <Peak1D F1="5.258447" intensity="1.313081e-001" type="0"/>
    <Peak1D F1="5.225412" intensity="1.125267e+000" type="0"/>
    <Peak1D F1="4.460108" intensity="3.697228e+000" type="0"/>
    <Peak1D F1="4.456854" intensity="4.148901e+000" type="0"/>
    <Peak1D F1="4.449530" intensity="6.953270e+000" type="0"/>
    <Peak1D F1="4.442505" intensity="4.302807e+000" type="0"/>
    <Peak1D F1="4.439260" intensity="3.901448e+000" type="0"/>
    <Peak1D F1="4.055059" intensity="1.590442e-001" type="0"/>
    <Peak1D F1="4.040831" intensity="2.311925e-001" type="0"/>
    <Peak1D F1="4.029353" intensity="1.367094e+001" type="0"/>
    <Peak1D F1="4.014376" intensity="1.500000e+001" type="0"/>
    <Peak1D F1="3.998849" intensity="2.203064e-001" type="0"/>
    <Peak1D F1="3.989158" intensity="1.170269e-001" type="0"/>
    <Peak1D F1="3.983631" intensity="1.627322e-001" type="0"/>
    <Peak1D F1="3.864398" intensity="1.089637e-001" type="0"/>
    <Peak1D F1="3.742512" intensity="1.132885e-001" type="0"/>
    <Peak1D F1="3.718652" intensity="4.462080e+000" type="0"/>
    <Peak1D F1="3.716093" intensity="4.538421e+000" type="0"/>
    <Peak1D F1="3.708839" intensity="4.814746e+000" type="0"/>
    <Peak1D F1="3.705546" intensity="5.701315e+000" type="0"/>
    <Peak1D F1="3.701113" intensity="4.514520e+000" type="0"/>
    <Peak1D F1="3.693883" intensity="4.148368e+000" type="0"/>
    <Peak1D F1="3.691292" intensity="3.914100e+000" type="0"/>
    <Peak1D F1="3.679165" intensity="2.051863e-001" type="0"/>
    <Peak1D F1="3.661083" intensity="1.107685e-001" type="0"/>
    <Peak1D F1="3.647871" intensity="1.133729e-001" type="0"/>
    <Peak1D F1="3.620765" intensity="6.997060e+000" type="0"/>
    <Peak1D F1="3.617568" intensity="6.938290e+000" type="0"/>
    <Peak1D F1="3.604894" intensity="7.315845e+000" type="0"/>
    <Peak1D F1="3.601704" intensity="7.052857e+000" type="0"/>
    <Peak1D F1="3.581021" intensity="9.028531e+000" type="0"/>
    <Peak1D F1="3.561991" intensity="2.730744e-001" type="0"/>
    <Peak1D F1="3.548917" intensity="9.651253e+000" type="0"/>
    <Peak1D F1="3.529157" intensity="1.567043e-001" type="0"/>
    <Peak1D F1="3.520552" intensity="1.051742e-001" type="0"/>
    <Peak1D F1="3.507612" intensity="1.222182e-001" type="0"/>
    <Peak1D F1="3.475947" intensity="1.051817e-001" type="0"/>
    <Peak1D F1="3.321380" intensity="1.396511e-001" type="0"/>
    <Peak1D F1="3.215481" intensity="1.096854e-001" type="0"/>
    <Peak1D F1="3.119031" intensity="8.688972e+000" type="0"/>
    <Peak1D F1="3.087069" intensity="1.056541e+001" type="0"/>
    <Peak1D F1="2.891963" intensity="1.264012e-001" type="0"/>
    <Peak1D F1="2.875803" intensity="1.115056e-001" type="0"/>
    <Peak1D F1="2.860353" intensity="1.058167e-001" type="0"/>
    <Peak1D F1="2.796178" intensity="9.635130e+000" type="0"/>
    <Peak1D F1="2.778442" intensity="9.862983e+000" type="0"/>
    <Peak1D F1="2.764145" intensity="9.049402e+000" type="0"/>
    <Peak1D F1="2.746520" intensity="8.206439e+000" type="0"/>
    <Peak1D F1="2.726245" intensity="1.454563e-001" type="0"/>
    <Peak1D F1="2.706136" intensity="1.005157e-001" type="0"/>
    <Peak1D F1="2.686639" intensity="1.051219e-001" type="0"/>
    <Peak1D F1="2.665479" intensity="1.017992e-001" type="0"/>
    <Peak1D F1="2.645844" intensity="1.022760e-001" type="0"/>
    <Peak1D F1="2.184318" intensity="1.020579e-001" type="0"/>
    <Peak1D F1="1.988024" intensity="3.048672e+000" type="0"/>
    <Peak1D F1="1.985976" intensity="3.011520e+000" type="0"/>
    <Peak1D F1="1.980110" intensity="3.152071e+000" type="0"/>
    <Peak1D F1="1.972370" intensity="9.362129e-001" type="0"/>
    <Peak1D F1="1.958955" intensity="5.036884e+000" type="0"/>
    <Peak1D F1="1.956975" intensity="4.948133e+000" type="0"/>
    <Peak1D F1="1.951044" intensity="5.189847e+000" type="0"/>
    <Peak1D F1="1.869014" intensity="8.776155e+000" type="0"/>
    <Peak1D F1="1.865958" intensity="8.848867e+000" type="0"/>
    <Peak1D F1="1.840027" intensity="5.525195e+000" type="0"/>
    <Peak1D F1="1.836921" intensity="5.349984e+000" type="0"/>
    <Peak1D F1="1.737045" intensity="1.294324e-001" type="0"/>
    <Peak1D F1="1.703837" intensity="1.285217e-001" type="0"/>
    <Peak1D F1="1.693420" intensity="1.302147e-001" type="0"/>
    <Peak1D F1="1.665402" intensity="6.585738e+000" type="0"/>
    <Peak1D F1="1.649474" intensity="7.344509e+000" type="0"/>
    <Peak1D F1="1.564020" intensity="7.416351e-001" type="0"/>
    <Peak1D F1="1.454692" intensity="1.046763e-001" type="0"/>
    <Peak1D F1="1.435387" intensity="1.024031e-001" type="0"/>
    <Peak1D F1="1.431874" intensity="1.067251e-001" type="0"/>
    <Peak1D F1="1.268488" intensity="1.348217e-001" type="0"/>
    <Peak1D F1="1.201443" intensity="2.154961e-001" type="0"/>
    <Peak1D F1="1.198776" intensity="1.204856e-001" type="0"/>
    <Peak1D F1="1.187157" intensity="4.106012e-001" type="0"/>
    <Peak1D F1="1.172849" intensity="2.006250e-001" type="0"/>
    <Peak1D F1="1.167421" intensity="1.009186e-001" type="0"/>
    <Peak1D F1="0.811954" intensity="1.791913e-001" type="0"/>
    <Peak1D F1="0.799124" intensity="1.960673e-001" type="0"/>
    <Peak1D F1="0.785961" intensity="1.934857e-001" type="0"/>
    <Peak1D F1="-0.000153" intensity="1.351436e-001" type="0"/>
  </PeakList1D>
</PeakList>
