# Supplementary material for: Skeletal rearrangement of 6,8-dioxabicyclo[3.2.1]octan-4-ols promoted by thionyl chloride or Appel conditions
Source: Beilstein J Org Chem. 2024 Apr 16;20:823–9. doi: 10.3762/bjoc.20.74 (PMC11035982; doi:10.3762/bjoc.20.74)
Supplement: File 2 — 1H and 13C NMR FIDs, HRMS spectra for all new compounds. [file Beilstein_J_Org_Chem-20-823-s002.zip › NMR files oxygen migration/10d/1H/pdata/1/peakrng]

P    #regions in PPM
# 2024-01-03 17:00:18 +1100  nmr@CZC2439XRH
# low field   high field   mi   maxi
  16.0760803222656  -3.91751981134655  0.100  10000.000  # for region 1
