# Supplementary material for: Skeletal rearrangement of 6,8-dioxabicyclo[3.2.1]octan-4-ols promoted by thionyl chloride or Appel conditions
Source: Beilstein J Org Chem. 2024 Apr 16;20:823–9. doi: 10.3762/bjoc.20.74 (PMC11035982; doi:10.3762/bjoc.20.74)
Supplement: File 2 — 1H and 13C NMR FIDs, HRMS spectra for all new compounds. [file Beilstein_J_Org_Chem-20-823-s002.zip › NMR files oxygen migration/10d/1H/shimvalues]

# Wed Jan 03 17:00:12 2024
#$$PROBEIDENTIFIER=Z124627_0011
#$$PROBENAME=PA DUL 500S1 C-H-D-05 Z
#$$SHIMID=292722
#
# Active Shim Gradients
#
Z           		-2504           
Z2          		-5765           
Z3          		-3767           
Z4          		14181           
Z5          		1058            
Z6          		-440            
Z7          		3174            
Z8          		13090           
X           		-5999           
XZ          		4797            
XZ2         		11256           
XZ3         		4663            
XZ4         		-2360           
XZ5         		6874            
Y           		5572            
YZ          		-19012          
YZ2         		21652           
YZ3         		-6834           
YZ4         		-2069           
YZ5         		2878            
XY          		-20692          
XYZ         		-2761           
XYZ2        		6831            
XYZ3        		-2226           
XYZ4        		-2805           
XYZ5        		14190           
(X2-Y2)     		2784            
(X2-Y2)Z    		2111            
(X2-Y2)Z2   		4169            
(X2-Y2)Z3   		-3637           
(X2-Y2)Z4   		-2965           
(X2-Y2)Z5   		40796           
X3          		26442           
X3Z         		-2651           
Y3          		-740            
Y3Z         		-10516          
#
# Lock Parameter
#
FIELD		-7868.287
LOCKPHASE		332.610 
LOCKPOWER		-30.000 
LOCKGAIN		123.547 
LOCKDC		-75.000 
LOCKSHIFT		7.240   
LOOPGAIN		-12.000 
LOOPTIME		0.400   
LOOPFILTER		100.000 
#
IEEE64_VERSION_CODE 1
#
# Shim currents 
#
SHIM_SETTING [1 ]  -1126.65175526  
SHIM_SETTING [2 ]  -9804.36783909  
SHIM_SETTING [3 ]  -4848.76635776  
SHIM_SETTING [4 ]  3309.04060724   
SHIM_SETTING [5 ]  -1842.97443928  
SHIM_SETTING [6 ]  -1895.73023494  
SHIM_SETTING [7 ]  25660.70332075  
SHIM_SETTING [8 ]  21253.59160573  
SHIM_SETTING [9 ]  4682.33909501   
SHIM_SETTING [10]  4308.27296714   
SHIM_SETTING [11]  0.00000000      
SHIM_SETTING [12]  9776.61300000   
SHIM_SETTING [13]  -11255.89700000 
SHIM_SETTING [14]  14109.86404443  
SHIM_SETTING [15]  15802.39920108  
SHIM_SETTING [16]  -6995.61516273  
SHIM_SETTING [17]  -11738.62812124 
SHIM_SETTING [18]  -10078.40203803 
SHIM_SETTING [19]  2942.29700781   
SHIM_SETTING [20]  -19095.92600758 
SHIM_SETTING [21]  16041.25502195  
SHIM_SETTING [22]  -6853.36395848  
SHIM_SETTING [23]  20141.38402161  
SHIM_SETTING [24]  -14748.83806421 
SHIM_SETTING [25]  35499.27572415  
SHIM_SETTING [26]  -39761.32561970 
SHIM_SETTING [27]  11538.72603634  
SHIM_SETTING [28]  1232.56586877   
SHIM_SETTING [29]  -544.56123169   
SHIM_SETTING [30]  -23238.68404445 
SHIM_SETTING [31]  -7970.87795917  
SHIM_SETTING [32]  49617.17425391  
SHIM_SETTING [33]  -8080.59723637  
SHIM_SETTING [34]  -7633.39021588  
SHIM_SETTING [35]  -18677.95795339 
SHIM_SETTING [36]  -27100.11103462 
SHIM_SETTING [37]  -217.68207212   
SHIM_SETTING [38]  -10856.14192959 
SHIM_SETTING [39]  -4711.00198210  
SHIM_SETTING [40]  0.00000000      
