# Supplementary material for: Skeletal rearrangement of 6,8-dioxabicyclo[3.2.1]octan-4-ols promoted by thionyl chloride or Appel conditions
Source: Beilstein J Org Chem. 2024 Apr 16;20:823–9. doi: 10.3762/bjoc.20.74 (PMC11035982; doi:10.3762/bjoc.20.74)
Supplement: File 2 — 1H and 13C NMR FIDs, HRMS spectra for all new compounds. [file Beilstein_J_Org_Chem-20-823-s002.zip › NMR files oxygen migration/10d/1H/topshimreport]

New TopShim run:

version = topshim 2.0.0
date = 2024-01-03
time = 16:56:20.797
command = topshim 

FINE SHIMMING

Parameters:

probe = Z124627_0011
solvent = CDCl3
shim nucleus = 2H
nucleus optimised for = 1H
o1p (from lock) = 7.24 ppm

Results:


1D Shimming:
Iteration  1: FWHM Before= 0.7 Hz, Target= 0.3 Hz, After= 0.3 Hz
Iteration  2: FWHM Before= 0.3 Hz, Target= 0.3 Hz, After= 0.6 Hz
Iteration  3: FWHM Before= 0.6 Hz, Target= 0.3 Hz, After= 1.0 Hz
Iteration  4: FWHM Before= 1.0 Hz, Target= 0.4 Hz, After= 0.2 Hz
Iteration  5: FWHM Before= 0.2 Hz, Target= 0.3 Hz, After= 0.4 Hz
Iteration  6: FWHM Before= 0.4 Hz, Target= 0.3 Hz, After= 0.4 Hz
Using the best result as the final shim state.

Lineshape quality factor (1D spectrum, spinning) = 0.428

shim changes: 
Z	-111
Z2	-62
Z3	-90
Z4	-233
Z5	-193
Z6	+508

duration = 2 min 16 sec
completed successfully
finished Wed Jan 03 16:58:36 2024


========================================================================
