# Supplementary material for: Skeletal rearrangement of 6,8-dioxabicyclo[3.2.1]octan-4-ols promoted by thionyl chloride or Appel conditions
Source: Beilstein J Org Chem. 2024 Apr 16;20:823–9. doi: 10.3762/bjoc.20.74 (PMC11035982; doi:10.3762/bjoc.20.74)
Supplement: File 2 — 1H and 13C NMR FIDs, HRMS spectra for all new compounds. [file Beilstein_J_Org_Chem-20-823-s002.zip › NMR files oxygen migration/10e/13C/audita.txt]

##TITLE= Audit trail, TopSpin 3.6.5
##JCAMPDX= 5.01
##ORIGIN= Bruker BioSpin GmbH
##OWNER= nmrsu
$$ D:/NMR_DATA/user/MJ/sublimed_cyrMe2OH/2/audita.txt
##AUDIT TRAIL=  $$ (NUMBER, WHEN, WHO, WHERE, PROCESS, VERSION, WHAT)
(   1,<2023-09-30 19:27:26.933 +1000>,<nmrsu>,<CZC2439XRH>,<go4>,<TopSpin 3.6.5>,
      <created by zg on data set with UUID 'fd39c002-5f6b-11ee-b9da-5c60ba343316'
       started at 2023-09-30 18:33:10.993 +1000,
       POWCHK enabled, PULCHK disabled,
       completed at 2023-09-30 19:27:26.933 +1000

       configuration hash MD5:
       D0 93 EA 70 D9 9F 0E D5 8D 2B 12 52 D2 64 57 2C
       data hash MD5: 64K
       A4 69 A5 BA E2 02 01 F2 FA 9C 0C 25 94 03 EB 7B>)
(   2,<2023-09-30 19:27:26.990 +1000>,<nmrsu>,<CZC2439XRH>,<audit>,<TopSpin 3.6.5>,
      <user comment:
       ICON-NMR User ID: MJ
       data hash MD5: 64K
       A4 69 A5 BA E2 02 01 F2 FA 9C 0C 25 94 03 EB 7B>)
##END=

$$ hash MD5
$$ 11 65 0D BD 72 22 C5 BB D5 8A 5C C2 2A 44 00 A7
