# Supplementary material for: Skeletal rearrangement of 6,8-dioxabicyclo[3.2.1]octan-4-ols promoted by thionyl chloride or Appel conditions
Source: Beilstein J Org Chem. 2024 Apr 16;20:823–9. doi: 10.3762/bjoc.20.74 (PMC11035982; doi:10.3762/bjoc.20.74)
Supplement: File 2 — 1H and 13C NMR FIDs, HRMS spectra for all new compounds. [file Beilstein_J_Org_Chem-20-823-s002.zip › NMR files oxygen migration/10e/13C/pdata/1/assocs]

##TITLE= Parameter file, TopSpin 3.6.5
##JCAMPDX= 5.0
##DATATYPE= Parameter Values
##NPOINTS= 1	$$ modification sequence number
##ORIGIN= Bruker BioSpin GmbH
##OWNER= nmrsu
$$ 2023-10-02 12:42:29.147 +1100  nmrsu@CZC2439XRH
$$ D:/NMR_DATA/user/MJ/sublimed_cyrMe2OH/2/pdata/1/assocs
$$ process C:\Bruker\TopSpin3.6.5\prog\mod\dataserver.exe
##$MULTDISP= <>
##END=
