# Supplementary material for: Skeletal rearrangement of 6,8-dioxabicyclo[3.2.1]octan-4-ols promoted by thionyl chloride or Appel conditions
Source: Beilstein J Org Chem. 2024 Apr 16;20:823–9. doi: 10.3762/bjoc.20.74 (PMC11035982; doi:10.3762/bjoc.20.74)
Supplement: File 2 — 1H and 13C NMR FIDs, HRMS spectra for all new compounds. [file Beilstein_J_Org_Chem-20-823-s002.zip › NMR files oxygen migration/10e/13C/pdata/1/auditp.txt]

##TITLE= Audit trail, TopSpin 3.6.5
##JCAMPDX= 5.01
##ORIGIN= Bruker BioSpin GmbH
##OWNER= nmrsu
$$ D:/NMR_DATA/user/MJ/sublimed_cyrMe2OH/2/pdata/1/auditp.txt
##AUDIT TRAIL=  $$ (NUMBER, WHEN, WHO, WHERE, PROCESS, VERSION, WHAT)
(   1,<2023-09-30 19:27:26.933 +1000>,<nmrsu>,<CZC2439XRH>,<go4>,<TopSpin 3.6.5>,
      <created by zg on data set with UUID 'fd39c002-5f6b-11ee-b9da-5c60ba343316'
       started at 2023-09-30 18:33:10.993 +1000,
       POWCHK enabled, PULCHK disabled,
       completed at 2023-09-30 19:27:26.933 +1000

       configuration hash MD5:
       D0 93 EA 70 D9 9F 0E D5 8D 2B 12 52 D2 64 57 2C
       data hash MD5: 64K
       A4 69 A5 BA E2 02 01 F2 FA 9C 0C 25 94 03 EB 7B>)
(   2,<2023-09-30 19:27:26.990 +1000>,<nmrsu>,<CZC2439XRH>,<audit>,<TopSpin 3.6.5>,
      <user comment:
       ICON-NMR User ID: MJ
       data hash MD5: 64K
       A4 69 A5 BA E2 02 01 F2 FA 9C 0C 25 94 03 EB 7B>)
(   3,<2023-09-30 19:27:27.317 +1000>,<nmrsu>,<CZC2439XRH>,<proc1d>,<TopSpin 3.6.5>,
      <Start of raw data processing
       ef LB = 1 FT_mod = 6 PKNL = 1 SI = 32K 
       data hash MD5: 32K
       D2 A4 EE 84 55 CA E4 96 0E BA 23 F6 16 92 E0 3A>)
(   4,<2023-09-30 19:27:27.442 +1000>,<nmrsu>,<CZC2439XRH>,<proc1d>,<TopSpin 3.6.5>,
      <apk 
       data hash MD5: 32K
       F0 45 08 D0 67 90 6A DB 51 81 60 0F 35 EF 73 DA>)
(   5,<2023-09-30 19:27:27.521 +1000>,<nmrsu>,<CZC2439XRH>,<proc1d>,<TopSpin 3.6.5>,
      <abs ABSG = 5 
       data hash MD5: 32K
       5E 61 9B 06 09 EF F2 B1 35 D2 51 91 4B E0 58 CF>)
##END=

$$ hash MD5
$$ 95 7F A3 E2 3B F4 40 AD 8A 47 5C EF 67 AB 02 94
