# Supplementary material for: Skeletal rearrangement of 6,8-dioxabicyclo[3.2.1]octan-4-ols promoted by thionyl chloride or Appel conditions
Source: Beilstein J Org Chem. 2024 Apr 16;20:823–9. doi: 10.3762/bjoc.20.74 (PMC11035982; doi:10.3762/bjoc.20.74)
Supplement: File 2 — 1H and 13C NMR FIDs, HRMS spectra for all new compounds. [file Beilstein_J_Org_Chem-20-823-s002.zip › NMR files oxygen migration/10e/13C/pdata/1/intrng]

P 0
102.823782   102.238810
77.605001   76.565052
76.557830   76.167849
73.965177   73.437981
67.927692   67.552154
42.564474   42.174492
32.858276   32.229973
23.888710   23.585391
