# Supplementary material for: Skeletal rearrangement of 6,8-dioxabicyclo[3.2.1]octan-4-ols promoted by thionyl chloride or Appel conditions
Source: Beilstein J Org Chem. 2024 Apr 16;20:823–9. doi: 10.3762/bjoc.20.74 (PMC11035982; doi:10.3762/bjoc.20.74)
Supplement: File 2 — 1H and 13C NMR FIDs, HRMS spectra for all new compounds. [file Beilstein_J_Org_Chem-20-823-s002.zip › NMR files oxygen migration/10e/13C/pdata/1/parm.txt]

Current Data Parameters
NAME     sublimed_cyrMe2OH              
EXPNO                 2              
PROCNO                1              

F2 - Acquisition Parameters
Date_          20230930              
Time              19.27 h            
INSTRUM           spect              
PROBHD   Z124627_0019 (              
PULPROG          zgpg30              
TD                65536              
SOLVENT           CDCl3              
NS                 1024              
DS                    4              
SWH           29761.904 Hz           
FIDRES         0.908261 Hz           
AQ            1.1010048 sec          
RG               191.36              
DW               16.800 usec         
DE                 6.50 usec         
TE                298.0 K            
D1           2.00000000 sec          
D11          0.03000000 sec          
TD0                   1              
SFO1        125.7779086 MHz          
NUC1                13C              
P0                 3.33 usec         
P1                10.00 usec         
PLW1        41.00000000 W            
SFO2        500.1620006 MHz          
NUC2                 1H              
CPDPRG[2        waltz65              
PCPD2             80.00 usec         
PLW2        11.00000000 W            
PLW12        0.37393999 W            
PLW13        0.18809000 W            

F2 - Processing parameters
SI                32768              
SF          125.7653320 MHz          
WDW                  EM              
SSB                   0              
LB                 1.00 Hz           
GB                    0              
PC                 1.40              
