# Supplementary material for: Skeletal rearrangement of 6,8-dioxabicyclo[3.2.1]octan-4-ols promoted by thionyl chloride or Appel conditions
Source: Beilstein J Org Chem. 2024 Apr 16;20:823–9. doi: 10.3762/bjoc.20.74 (PMC11035982; doi:10.3762/bjoc.20.74)
Supplement: File 2 — 1H and 13C NMR FIDs, HRMS spectra for all new compounds. [file Beilstein_J_Org_Chem-20-823-s002.zip › NMR files oxygen migration/10e/13C/pdata/1/peaklist.xml]

<?xml version="1.0" encoding="UTF-8"?>
<PeakList>
  <PeakList1D>
    <PeakList1DHeader creator="nmrsu" date="2023-09-30T19:27:27.583+10:00" expNo="2" name="sublimed_cyrMe2OH" owner="" procNo="1" source="D:/NMR_DATA/user/MJ">
      <PeakPickDetails>F1=218.323196ppm, F2=-18.323137ppm, MI=0.00cm, MAXI=10000.00cm, PC=1.400
      </PeakPickDetails>
    </PeakList1DHeader>
    <Peak1D F1="102.408501" intensity="1.500000e+001" type="0"/>
    <Peak1D F1="77.275986" intensity="5.827569e+001" type="0"/>
    <Peak1D F1="77.022232" intensity="5.876587e+001" type="0"/>
    <Peak1D F1="76.768166" intensity="5.678830e+001" type="0"/>
    <Peak1D F1="76.308846" intensity="1.388126e+001" type="0"/>
    <Peak1D F1="73.815651" intensity="1.163394e+001" type="0"/>
    <Peak1D F1="67.695900" intensity="1.147458e+001" type="0"/>
    <Peak1D F1="42.391796" intensity="1.174928e+001" type="0"/>
    <Peak1D F1="34.082935" intensity="6.568672e+000" type="0"/>
    <Peak1D F1="32.658207" intensity="1.210208e+001" type="0"/>
    <Peak1D F1="23.755035" intensity="1.499444e+001" type="0"/>
  </PeakList1D>
</PeakList>
