# Supplementary material for: Skeletal rearrangement of 6,8-dioxabicyclo[3.2.1]octan-4-ols promoted by thionyl chloride or Appel conditions
Source: Beilstein J Org Chem. 2024 Apr 16;20:823–9. doi: 10.3762/bjoc.20.74 (PMC11035982; doi:10.3762/bjoc.20.74)
Supplement: File 2 — 1H and 13C NMR FIDs, HRMS spectra for all new compounds. [file Beilstein_J_Org_Chem-20-823-s002.zip › NMR files oxygen migration/10e/13C/topshimreport]

New TopShim run:

version = topshim 2.0.0
date = 2023-09-30
time = 18:32:09.513
command = topshim 

FINE SHIMMING

Parameters:

probe = Z124627_0019
solvent = CDCl3
shim nucleus = 2H
nucleus optimised for = 13C
o1p (from lock) = 7.24 ppm

Results:


1D Shimming:
Iteration  1: FWHM Before= 0.5 Hz, Target= 0.4 Hz, After= 0.3 Hz
Shim succeeded

Lineshape quality factor (1D spectrum, spinning) = 0.456

shim changes: 
Z	+29
Z2	-42
Z3	+74
Z4	+63
Z5	-61
Z6	+428

duration = 52 sec
completed successfully
finished Sat Sep 30 18:33:00 2023


========================================================================
