# Supplementary material for: Skeletal rearrangement of 6,8-dioxabicyclo[3.2.1]octan-4-ols promoted by thionyl chloride or Appel conditions
Source: Beilstein J Org Chem. 2024 Apr 16;20:823–9. doi: 10.3762/bjoc.20.74 (PMC11035982; doi:10.3762/bjoc.20.74)
Supplement: File 2 — 1H and 13C NMR FIDs, HRMS spectra for all new compounds. [file Beilstein_J_Org_Chem-20-823-s002.zip › NMR files oxygen migration/10e/1H/audita.txt]

##TITLE= Audit trail, TopSpin 3.6.5
##JCAMPDX= 5.01
##ORIGIN= Bruker BioSpin GmbH
##OWNER= nmrsu
$$ D:/NMR_DATA/user/MJ/sublimed_cyrMe2OH/3/audita.txt
##AUDIT TRAIL=  $$ (NUMBER, WHEN, WHO, WHERE, PROCESS, VERSION, WHAT)
(   1,<2023-09-30 19:29:40.301 +1000>,<nmrsu>,<CZC2439XRH>,<go4>,<TopSpin 3.6.5>,
      <created by zg on data set with UUID 'b1204940-5f73-11ee-97d4-5c60ba343316'
       started at 2023-09-30 19:28:19.293 +1000,
       POWCHK enabled, PULCHK disabled,
       completed at 2023-09-30 19:29:40.301 +1000

       configuration hash MD5:
       D0 93 EA 70 D9 9F 0E D5 8D 2B 12 52 D2 64 57 2C
       data hash MD5: 64K
       A0 A0 5B AB 6B A4 1A C7 F3 1B 99 F4 BD 1F 1C 1F>)
(   2,<2023-09-30 19:29:40.353 +1000>,<nmrsu>,<CZC2439XRH>,<audit>,<TopSpin 3.6.5>,
      <user comment:
       ICON-NMR User ID: MJ
       data hash MD5: 64K
       A0 A0 5B AB 6B A4 1A C7 F3 1B 99 F4 BD 1F 1C 1F>)
##END=

$$ hash MD5
$$ 04 73 88 17 36 F6 5C 54 88 BE 61 FD D8 24 7B AF
