# Supplementary material for: Skeletal rearrangement of 6,8-dioxabicyclo[3.2.1]octan-4-ols promoted by thionyl chloride or Appel conditions
Source: Beilstein J Org Chem. 2024 Apr 16;20:823–9. doi: 10.3762/bjoc.20.74 (PMC11035982; doi:10.3762/bjoc.20.74)
Supplement: File 2 — 1H and 13C NMR FIDs, HRMS spectra for all new compounds. [file Beilstein_J_Org_Chem-20-823-s002.zip › NMR files oxygen migration/10e/1H/fq1list]

O 500.163088
-14000000
-13953125
-13906250
-13859375
-13812500
-13765625
-13718750
-13671875
-13625000
-13578125
-13531250
-13484375
-13437500
-13390625
-13343750
-13296875
-13250000
-13203125
-13156250
-13109375
-13062500
-13015625
-12968750
-12921875
-12875000
-12828125
-12781250
-12734375
-12687500
-12640625
-12593750
-12546875
-12500000
-12453125
-12406250
-12359375
-12312500
-12265625
-12218750
-12171875
-12125000
-12078125
-12031250
-11984375
-11937500
-11890625
-11843750
-11796875
-11750000
-11703125
-11656250
-11609375
-11562500
-11515625
-11468750
-11421875
-11375000
-11328125
-11281250
-11234375
-11187500
-11140625
-11093750
-11046875
-11000000
-10953125
-10906250
-10859375
-10812500
-10765625
-10718750
-10671875
-10625000
-10578125
-10531250
-10484375
-10437500
-10390625
-10343750
-10296875
-10250000
-10203125
-10156250
-10109375
-10062500
-10015625
-9968750
-9921875
-9875000
-9828125
-9781250
-9734375
-9687500
-9640625
-9593750
-9546875
-9500000
-9453125
-9406250
-9359375
-9312500
-9265625
-9218750
-9171875
-9125000
-9078125
-9031250
-8984375
-8937500
-8890625
-8843750
-8796875
-8750000
-8703125
-8656250
-8609375
-8562500
-8515625
-8468750
-8421875
-8375000
-8328125
-8281250
-8234375
-8187500
-8140625
-8093750
-8046875
-8000000
-7953125
-7906250
-7859375
-7812500
-7765625
-7718750
-7671875
-7625000
-7578125
-7531250
-7484375
-7437500
-7390625
-7343750
-7296875
-7250000
-7203125
-7156250
-7109375
-7062500
-7015625
-6968750
-6921875
-6875000
-6828125
-6781250
-6734375
-6687500
-6640625
-6593750
-6546875
-6500000
-6453125
-6406250
-6359375
-6312500
-6265625
-6218750
-6171875
-6125000
-6078125
-6031250
-5984375
-5937500
-5890625
-5843750
-5796875
-5750000
-5703125
-5656250
-5609375
-5562500
-5515625
-5468750
-5421875
-5375000
-5328125
-5281250
-5234375
-5187500
-5140625
-5093750
-5046875
-5000000
-4953125
-4906250
-4859375
-4812500
-4765625
-4718750
-4671875
-4625000
-4578125
-4531250
-4484375
-4437500
-4390625
-4343750
-4296875
-4250000
-4203125
-4156250
-4109375
-4062500
-4015625
-3968750
-3921875
-3875000
-3828125
-3781250
-3734375
-3687500
-3640625
-3593750
-3546875
-3500000
-3453125
-3406250
-3359375
-3312500
-3265625
-3218750
-3171875
-3125000
-3078125
-3031250
-2984375
-2937500
-2890625
-2843750
-2796875
-2750000
-2703125
-2656250
-2609375
-2562500
-2515625
-2468750
-2421875
-2375000
-2328125
-2281250
-2234375
-2187500
-2140625
-2093750
-2046875
-2000000
-1992172
-1984344
-1976517
-1968689
-1960861
-1953033
-1945205
-1937378
-1929550
-1921722
-1913894
-1906067
-1898239
-1890411
-1882583
-1874755
-1866928
-1859100
-1851272
-1843444
-1835616
-1827789
-1819961
-1812133
-1804305
-1796477
-1788650
-1780822
-1772994
-1765166
-1757339
-1749511
-1741683
-1733855
-1726027
-1718200
-1710372
-1702544
-1694716
-1686888
-1679061
-1671233
-1663405
-1655577
-1647750
-1639922
-1632094
-1624266
-1616438
-1608611
-1600783
-1592955
-1585127
-1577299
-1569472
-1561644
-1553816
-1545988
-1538160
-1530333
-1522505
-1514677
-1506849
-1499022
-1491194
-1483366
-1475538
-1467710
-1459883
-1452055
-1444227
-1436399
-1428571
-1420744
-1412916
-1405088
-1397260
-1389432
-1381605
-1373777
-1365949
-1358121
-1350294
-1342466
-1334638
-1326810
-1318982
-1311155
-1303327
-1295499
-1287671
-1279843
-1272016
-1264188
-1256360
-1248532
-1240705
-1232877
-1225049
-1217221
-1209393
-1201566
-1193738
-1185910
-1178082
-1170254
-1162427
-1154599
-1146771
-1138943
-1131115
-1123288
-1115460
-1107632
-1099804
-1091977
-1084149
-1076321
-1068493
-1060665
-1052838
-1045010
-1037182
-1029354
-1021526
-1013699
-1005871
 -998043
 -990215
 -982387
 -974560
 -966732
 -958904
 -951076
 -943249
 -935421
 -927593
 -919765
 -911937
 -904110
 -896282
 -888454
 -880626
 -872798
 -864971
 -857143
 -849315
 -841487
 -833659
 -825832
 -818004
 -810176
 -802348
 -794521
 -786693
 -778865
 -771037
 -763209
 -755382
 -747554
 -739726
 -731898
 -724070
 -716243
 -708415
 -700587
 -692759
 -684932
 -677104
 -669276
 -661448
 -653620
 -645793
 -637965
 -630137
 -622309
 -614481
 -606654
 -598826
 -590998
 -583170
 -575342
 -567515
 -559687
 -551859
 -544031
 -536204
 -528376
 -520548
 -512720
 -504892
 -497065
 -489237
 -481409
 -473581
 -465753
 -457926
 -450098
 -442270
 -434442
 -426614
 -418787
 -410959
 -403131
 -395303
 -387476
 -379648
 -371820
 -363992
 -356164
 -348337
 -340509
 -332681
 -324853
 -317025
 -309198
 -301370
 -293542
 -285714
 -277886
 -270059
 -262231
 -254403
 -246575
 -238748
 -230920
 -223092
 -215264
 -207436
 -199609
 -191781
 -183953
 -176125
 -168297
 -160470
 -152642
 -144814
 -136986
 -129159
 -121331
 -113503
 -105675
  -97847
  -90020
  -82192
  -74364
  -66536
  -58708
  -50881
  -43053
  -35225
  -27397
  -19569
  -11742
   -3914
    3914
   11742
   19569
   27397
   35225
   43053
   50881
   58708
   66536
   74364
   82192
   90020
   97847
  105675
  113503
  121331
  129159
  136986
  144814
  152642
  160470
  168297
  176125
  183953
  191781
  199609
  207436
  215264
  223092
  230920
  238748
  246575
  254403
  262231
  270059
  277886
  285714
  293542
  301370
  309198
  317025
  324853
  332681
  340509
  348337
  356164
  363992
  371820
  379648
  387476
  395303
  403131
  410959
  418787
  426614
  434442
  442270
  450098
  457926
  465753
  473581
  481409
  489237
  497065
  504892
  512720
  520548
  528376
  536204
  544031
  551859
  559687
  567515
  575342
  583170
  590998
  598826
  606654
  614481
  622309
  630137
  637965
  645793
  653620
  661448
  669276
  677104
  684932
  692759
  700587
  708415
  716243
  724070
  731898
  739726
  747554
  755382
  763209
  771037
  778865
  786693
  794521
  802348
  810176
  818004
  825832
  833659
  841487
  849315
  857143
  864971
  872798
  880626
  888454
  896282
  904110
  911937
  919765
  927593
  935421
  943249
  951076
  958904
  966732
  974560
  982387
  990215
  998043
 1005871
 1013699
 1021526
 1029354
 1037182
 1045010
 1052838
 1060665
 1068493
 1076321
 1084149
 1091977
 1099804
 1107632
 1115460
 1123288
 1131115
 1138943
 1146771
 1154599
 1162427
 1170254
 1178082
 1185910
 1193738
 1201566
 1209393
 1217221
 1225049
 1232877
 1240705
 1248532
 1256360
 1264188
 1272016
 1279843
 1287671
 1295499
 1303327
 1311155
 1318982
 1326810
 1334638
 1342466
 1350294
 1358121
 1365949
 1373777
 1381605
 1389432
 1397260
 1405088
 1412916
 1420744
 1428571
 1436399
 1444227
 1452055
 1459883
 1467710
 1475538
 1483366
 1491194
 1499022
 1506849
 1514677
 1522505
 1530333
 1538160
 1545988
 1553816
 1561644
 1569472
 1577299
 1585127
 1592955
 1600783
 1608611
 1616438
 1624266
 1632094
 1639922
 1647750
 1655577
 1663405
 1671233
 1679061
 1686888
 1694716
 1702544
 1710372
 1718200
 1726027
 1733855
 1741683
 1749511
 1757339
 1765166
 1772994
 1780822
 1788650
 1796477
 1804305
 1812133
 1819961
 1827789
 1835616
 1843444
 1851272
 1859100
 1866928
 1874755
 1882583
 1890411
 1898239
 1906067
 1913894
 1921722
 1929550
 1937378
 1945205
 1953033
 1960861
 1968689
 1976517
 1984344
 1992172
 2000000
 2046875
 2093750
 2140625
 2187500
 2234375
 2281250
 2328125
 2375000
 2421875
 2468750
 2515625
 2562500
 2609375
 2656250
 2703125
 2750000
 2796875
 2843750
 2890625
 2937500
 2984375
 3031250
 3078125
 3125000
 3171875
 3218750
 3265625
 3312500
 3359375
 3406250
 3453125
 3500000
 3546875
 3593750
 3640625
 3687500
 3734375
 3781250
 3828125
 3875000
 3921875
 3968750
 4015625
 4062500
 4109375
 4156250
 4203125
 4250000
 4296875
 4343750
 4390625
 4437500
 4484375
 4531250
 4578125
 4625000
 4671875
 4718750
 4765625
 4812500
 4859375
 4906250
 4953125
 5000000
 5046875
 5093750
 5140625
 5187500
 5234375
 5281250
 5328125
 5375000
 5421875
 5468750
 5515625
 5562500
 5609375
 5656250
 5703125
 5750000
 5796875
 5843750
 5890625
 5937500
 5984375
 6031250
 6078125
 6125000
 6171875
 6218750
 6265625
 6312500
 6359375
 6406250
 6453125
 6500000
 6546875
 6593750
 6640625
 6687500
 6734375
 6781250
 6828125
 6875000
 6921875
 6968750
 7015625
 7062500
 7109375
 7156250
 7203125
 7250000
 7296875
 7343750
 7390625
 7437500
 7484375
 7531250
 7578125
 7625000
 7671875
 7718750
 7765625
 7812500
 7859375
 7906250
 7953125
 8000000
 8046875
 8093750
 8140625
 8187500
 8234375
 8281250
 8328125
 8375000
 8421875
 8468750
 8515625
 8562500
 8609375
 8656250
 8703125
 8750000
 8796875
 8843750
 8890625
 8937500
 8984375
 9031250
 9078125
 9125000
 9171875
 9218750
 9265625
 9312500
 9359375
 9406250
 9453125
 9500000
 9546875
 9593750
 9640625
 9687500
 9734375
 9781250
 9828125
 9875000
 9921875
 9968750
10015625
10062500
10109375
10156250
10203125
10250000
10296875
10343750
10390625
10437500
10484375
10531250
10578125
10625000
10671875
10718750
10765625
10812500
10859375
10906250
10953125
11000000
11046875
11093750
11140625
11187500
11234375
11281250
11328125
11375000
11421875
11468750
11515625
11562500
11609375
11656250
11703125
11750000
11796875
11843750
11890625
11937500
11984375
12031250
12078125
12125000
12171875
12218750
12265625
12312500
12359375
12406250
12453125
12500000
12546875
12593750
12640625
12687500
12734375
12781250
12828125
12875000
12921875
12968750
13015625
13062500
13109375
13156250
13203125
13250000
13296875
13343750
13390625
13437500
13484375
13531250
13578125
13625000
13671875
13718750
13765625
13812500
13859375
13906250
13953125
14000000
