# Supplementary material for: Skeletal rearrangement of 6,8-dioxabicyclo[3.2.1]octan-4-ols promoted by thionyl chloride or Appel conditions
Source: Beilstein J Org Chem. 2024 Apr 16;20:823–9. doi: 10.3762/bjoc.20.74 (PMC11035982; doi:10.3762/bjoc.20.74)
Supplement: File 2 — 1H and 13C NMR FIDs, HRMS spectra for all new compounds. [file Beilstein_J_Org_Chem-20-823-s002.zip › NMR files oxygen migration/10e/1H/pdata/1/intrng]

P 0
7.396227   7.168334
5.463557   5.217969
4.610559   4.360395
4.079418   3.551327
3.490007   3.228555
2.038750   1.829466
1.829161   1.700113
1.699808   1.499982
1.449339   1.221751
1.221446   1.031687
1.031382   0.929791
0.929486   0.746439
