# Supplementary material for: Skeletal rearrangement of 6,8-dioxabicyclo[3.2.1]octan-4-ols promoted by thionyl chloride or Appel conditions
Source: Beilstein J Org Chem. 2024 Apr 16;20:823–9. doi: 10.3762/bjoc.20.74 (PMC11035982; doi:10.3762/bjoc.20.74)
Supplement: File 2 — 1H and 13C NMR FIDs, HRMS spectra for all new compounds. [file Beilstein_J_Org_Chem-20-823-s002.zip › NMR files oxygen migration/10e/1H/pdata/1/peaklist.xml]

<?xml version="1.0" encoding="UTF-8"?>
<PeakList>
  <PeakList1D>
    <PeakList1DHeader creator="nmrsu" date="2023-09-30T20:36:28.965+10:00" expNo="3" name="sublimed_cyrMe2OH" owner="" procNo="1" source="D:/NMR_DATA/user/MJ">
      <PeakPickDetails>F1=16.171801ppm, F2=-3.821801ppm, MI=0.10cm, MAXI=10000.00cm, PC=1.000
      </PeakPickDetails>
    </PeakList1DHeader>
    <Peak1D F1="7.283509" intensity="2.911405e+000" type="0"/>
    <Peak1D F1="5.347923" intensity="2.572503e+000" type="0"/>
    <Peak1D F1="5.344567" intensity="2.552132e+000" type="0"/>
    <Peak1D F1="4.497775" intensity="7.647359e-001" type="0"/>
    <Peak1D F1="4.495708" intensity="7.948625e-001" type="0"/>
    <Peak1D F1="4.487714" intensity="1.514710e+000" type="0"/>
    <Peak1D F1="4.479691" intensity="8.366211e-001" type="0"/>
    <Peak1D F1="4.477589" intensity="7.947893e-001" type="0"/>
    <Peak1D F1="3.962889" intensity="2.490324e+000" type="0"/>
    <Peak1D F1="3.948159" intensity="2.843434e+000" type="0"/>
    <Peak1D F1="3.755284" intensity="9.070383e-001" type="0"/>
    <Peak1D F1="3.752528" intensity="9.137343e-001" type="0"/>
    <Peak1D F1="3.745126" intensity="9.643828e-001" type="0"/>
    <Peak1D F1="3.741633" intensity="1.390152e+000" type="0"/>
    <Peak1D F1="3.737939" intensity="8.554672e-001" type="0"/>
    <Peak1D F1="3.730546" intensity="7.898889e-001" type="0"/>
    <Peak1D F1="3.727789" intensity="7.578046e-001" type="0"/>
    <Peak1D F1="3.375399" intensity="1.434443e+000" type="0"/>
    <Peak1D F1="3.371704" intensity="1.426479e+000" type="0"/>
    <Peak1D F1="3.353215" intensity="1.484122e+000" type="0"/>
    <Peak1D F1="3.349519" intensity="1.458009e+000" type="0"/>
    <Peak1D F1="1.924857" intensity="6.911668e-001" type="0"/>
    <Peak1D F1="1.917661" intensity="7.034940e-001" type="0"/>
    <Peak1D F1="1.895660" intensity="8.632786e-001" type="0"/>
    <Peak1D F1="1.888518" intensity="8.794327e-001" type="0"/>
    <Peak1D F1="1.789399" intensity="2.897412e+000" type="0"/>
    <Peak1D F1="1.767198" intensity="2.816337e+000" type="0"/>
    <Peak1D F1="1.662623" intensity="1.719238e+000" type="0"/>
    <Peak1D F1="1.633524" intensity="1.409579e+000" type="0"/>
    <Peak1D F1="1.623617" intensity="3.537814e+000" type="0"/>
    <Peak1D F1="1.521709" intensity="1.547636e-001" type="0"/>
    <Peak1D F1="1.299932" intensity="1.108137e-001" type="0"/>
    <Peak1D F1="1.233487" intensity="2.376484e-001" type="0"/>
    <Peak1D F1="1.192732" intensity="1.260488e-001" type="0"/>
    <Peak1D F1="1.175945" intensity="1.417064e+001" type="0"/>
    <Peak1D F1="1.156817" intensity="2.572309e-001" type="0"/>
    <Peak1D F1="1.144596" intensity="2.201220e-001" type="0"/>
    <Peak1D F1="1.069133" intensity="1.500000e+001" type="0"/>
    <Peak1D F1="1.048576" intensity="1.111336e-001" type="0"/>
    <Peak1D F1="0.998899" intensity="2.394258e-001" type="0"/>
    <Peak1D F1="0.915301" intensity="1.191108e-001" type="0"/>
    <Peak1D F1="0.901364" intensity="2.492573e-001" type="0"/>
    <Peak1D F1="0.888251" intensity="1.941999e-001" type="0"/>
    <Peak1D F1="0.875295" intensity="1.444668e-001" type="0"/>
  </PeakList1D>
</PeakList>
