# Supplementary material for: Skeletal rearrangement of 6,8-dioxabicyclo[3.2.1]octan-4-ols promoted by thionyl chloride or Appel conditions
Source: Beilstein J Org Chem. 2024 Apr 16;20:823–9. doi: 10.3762/bjoc.20.74 (PMC11035982; doi:10.3762/bjoc.20.74)
Supplement: File 2 — 1H and 13C NMR FIDs, HRMS spectra for all new compounds. [file Beilstein_J_Org_Chem-20-823-s002.zip › NMR files oxygen migration/10f/13C/pdata/1/intrng]

P 0
158.374429   158.042223
132.873995   131.805158
130.295787   129.291946
113.858804   113.382160
102.932110   102.484354
77.648333   76.485611
73.661859   73.358540
71.668622   71.228087
67.956579   67.638817
55.563845   54.942764
43.394989   43.070005
41.322311   40.946774
38.354122   37.964141
31.088917   30.590608
