# Supplementary material for: Skeletal rearrangement of 6,8-dioxabicyclo[3.2.1]octan-4-ols promoted by thionyl chloride or Appel conditions
Source: Beilstein J Org Chem. 2024 Apr 16;20:823–9. doi: 10.3762/bjoc.20.74 (PMC11035982; doi:10.3762/bjoc.20.74)
Supplement: File 2 — 1H and 13C NMR FIDs, HRMS spectra for all new compounds. [file Beilstein_J_Org_Chem-20-823-s002.zip › NMR files oxygen migration/10f/13C/pdata/1/peaklist.xml]

<?xml version="1.0" encoding="UTF-8"?>
<PeakList>
  <PeakList1D>
    <PeakList1DHeader creator="nmrsu" date="2023-09-08T19:51:21.650+10:00" expNo="2" name="4OMe-alcohol" owner="" procNo="1" source="D:/NMR_DATA/user/JP">
      <PeakPickDetails>F1=218.323196ppm, F2=-18.323137ppm, MI=0.00cm, MAXI=10000.00cm, PC=1.400
      </PeakPickDetails>
    </PeakList1DHeader>
    <Peak1D F1="158.255112" intensity="4.552037e+000" type="0"/>
    <Peak1D F1="158.193481" intensity="3.124550e+000" type="0"/>
    <Peak1D F1="132.546890" intensity="1.301505e+001" type="0"/>
    <Peak1D F1="132.249207" intensity="1.478623e+001" type="0"/>
    <Peak1D F1="129.749573" intensity="4.230770e+000" type="0"/>
    <Peak1D F1="129.424179" intensity="4.141639e+000" type="0"/>
    <Peak1D F1="113.625320" intensity="1.333067e+001" type="0"/>
    <Peak1D F1="113.551666" intensity="1.500000e+001" type="0"/>
    <Peak1D F1="102.785095" intensity="7.326793e+000" type="0"/>
    <Peak1D F1="77.288498" intensity="3.590651e+001" type="0"/>
    <Peak1D F1="77.033852" intensity="3.614451e+001" type="0"/>
    <Peak1D F1="76.779579" intensity="3.641386e+001" type="0"/>
    <Peak1D F1="73.493050" intensity="7.365032e+000" type="0"/>
    <Peak1D F1="71.425812" intensity="7.085292e+000" type="0"/>
    <Peak1D F1="67.795586" intensity="5.976997e+000" type="0"/>
    <Peak1D F1="55.265209" intensity="7.738481e+000" type="0"/>
    <Peak1D F1="55.222244" intensity="7.455430e+000" type="0"/>
    <Peak1D F1="43.226700" intensity="5.871373e+000" type="0"/>
    <Peak1D F1="41.130466" intensity="7.511792e+000" type="0"/>
    <Peak1D F1="38.156071" intensity="6.240928e+000" type="0"/>
    <Peak1D F1="30.767769" intensity="6.359127e+000" type="0"/>
  </PeakList1D>
</PeakList>
