# Supplementary material for: Skeletal rearrangement of 6,8-dioxabicyclo[3.2.1]octan-4-ols promoted by thionyl chloride or Appel conditions
Source: Beilstein J Org Chem. 2024 Apr 16;20:823–9. doi: 10.3762/bjoc.20.74 (PMC11035982; doi:10.3762/bjoc.20.74)
Supplement: File 2 — 1H and 13C NMR FIDs, HRMS spectra for all new compounds. [file Beilstein_J_Org_Chem-20-823-s002.zip › NMR files oxygen migration/10f/1H/1D_integ]

3621.312  3577.747  0.0  0.0
3542.895  3481.905  0.0  0.0
3479.000  3357.019  0.0  0.0
2172.056  2099.448  0.0  0.0
1968.753  1875.815  0.0  0.0
1591.192  1527.297  0.0  0.0
1515.679  1454.689  0.0  0.0
1431.454  1376.272  0.0  0.0
1013.232  737.321  0.0  0.0
2691.383  2639.143  0.0  0.0
2225.235  2181.032  0.0  0.0
1178.411  1122.152  0.0  0.0
1863.569  1807.309  0.0  0.0
