# Supplementary material for: Skeletal rearrangement of 6,8-dioxabicyclo[3.2.1]octan-4-ols promoted by thionyl chloride or Appel conditions
Source: Beilstein J Org Chem. 2024 Apr 16;20:823–9. doi: 10.3762/bjoc.20.74 (PMC11035982; doi:10.3762/bjoc.20.74)
Supplement: File 2 — 1H and 13C NMR FIDs, HRMS spectra for all new compounds. [file Beilstein_J_Org_Chem-20-823-s002.zip › NMR files oxygen migration/10f/1H/pdata/1/intrng]

P 0
7.464260   7.162843
7.162538   6.956915
6.956610   6.796139
6.795834   6.564279
5.495591   5.199970
4.568763   4.201144
4.200839   3.890574
3.890269   3.754815
3.754509   3.549802
3.370721   3.019881
3.019576   2.884122
2.883816   2.565620
2.565315   2.052784
2.052478   1.434390
1.415780   1.063720
