# Supplementary material for: Skeletal rearrangement of 6,8-dioxabicyclo[3.2.1]octan-4-ols promoted by thionyl chloride or Appel conditions
Source: Beilstein J Org Chem. 2024 Apr 16;20:823–9. doi: 10.3762/bjoc.20.74 (PMC11035982; doi:10.3762/bjoc.20.74)
Supplement: File 2 — 1H and 13C NMR FIDs, HRMS spectra for all new compounds. [file Beilstein_J_Org_Chem-20-823-s002.zip › NMR files oxygen migration/10f/1H/pdata/1/parm.txt]

Current Data Parameters
NAME       4OMe-alcohol              
EXPNO                 1              
PROCNO                1              

F2 - Acquisition Parameters
Date_          20230908              
Time              14.49 h            
INSTRUM           spect              
PROBHD   Z124627_0019 (              
PULPROG            zg30              
TD                65536              
SOLVENT           CDCl3              
NS                   16              
DS                    2              
SWH           10000.000 Hz           
FIDRES         0.305176 Hz           
AQ            3.2767999 sec          
RG               170.48              
DW               50.000 usec         
DE                13.08 usec         
TE                298.0 K            
D1           1.00000000 sec          
TD0                   1              
SFO1        500.1630885 MHz          
NUC1                 1H              
P0                 4.92 usec         
P1                14.75 usec         
PLW1        11.00000000 W            

F2 - Processing parameters
SI                65536              
SF          500.1600000 MHz          
WDW                  EM              
SSB                   0              
LB                 0.30 Hz           
GB                    0              
PC                 1.00              
