# Supplementary material for: Skeletal rearrangement of 6,8-dioxabicyclo[3.2.1]octan-4-ols promoted by thionyl chloride or Appel conditions
Source: Beilstein J Org Chem. 2024 Apr 16;20:823–9. doi: 10.3762/bjoc.20.74 (PMC11035982; doi:10.3762/bjoc.20.74)
Supplement: File 2 — 1H and 13C NMR FIDs, HRMS spectra for all new compounds. [file Beilstein_J_Org_Chem-20-823-s002.zip › NMR files oxygen migration/10f/1H/pdata/1/peaklist.xml]

<?xml version="1.0" encoding="UTF-8"?>
<PeakList>
  <PeakList1D>
    <PeakList1DHeader creator="nmrsu" date="2023-09-08T14:49:44.372+10:00" expNo="1" name="4OMe-alcohol" owner="" procNo="1" source="D:/NMR_DATA/user/JP">
      <PeakPickDetails>F1=16.171801ppm, F2=-3.821801ppm, MI=0.10cm, MAXI=10000.00cm, PC=1.000
      </PeakPickDetails>
    </PeakList1DHeader>
    <Peak1D F1="7.283604" intensity="3.004700e+000" type="0"/>
    <Peak1D F1="7.211866" intensity="2.503707e-001" type="0"/>
    <Peak1D F1="7.205838" intensity="2.330262e+000" type="0"/>
    <Peak1D F1="7.201838" intensity="7.917568e-001" type="0"/>
    <Peak1D F1="7.192547" intensity="8.468708e-001" type="0"/>
    <Peak1D F1="7.188522" intensity="2.623902e+000" type="0"/>
    <Peak1D F1="7.182512" intensity="2.846633e-001" type="0"/>
    <Peak1D F1="7.022208" intensity="2.474438e-001" type="0"/>
    <Peak1D F1="7.016295" intensity="2.303335e+000" type="0"/>
    <Peak1D F1="7.012275" intensity="7.947285e-001" type="0"/>
    <Peak1D F1="7.003102" intensity="8.792731e-001" type="0"/>
    <Peak1D F1="6.999009" intensity="2.813932e+000" type="0"/>
    <Peak1D F1="6.993142" intensity="3.224074e-001" type="0"/>
    <Peak1D F1="6.915414" intensity="3.156816e-001" type="0"/>
    <Peak1D F1="6.909344" intensity="2.994331e+000" type="0"/>
    <Peak1D F1="6.905211" intensity="9.005975e-001" type="0"/>
    <Peak1D F1="6.896068" intensity="8.447431e-001" type="0"/>
    <Peak1D F1="6.891991" intensity="2.655109e+000" type="0"/>
    <Peak1D F1="6.885785" intensity="2.690405e-001" type="0"/>
    <Peak1D F1="6.845911" intensity="3.713471e-001" type="0"/>
    <Peak1D F1="6.840027" intensity="3.202174e+000" type="0"/>
    <Peak1D F1="6.835867" intensity="9.431612e-001" type="0"/>
    <Peak1D F1="6.826793" intensity="8.785713e-001" type="0"/>
    <Peak1D F1="6.822704" intensity="2.607749e+000" type="0"/>
    <Peak1D F1="6.816727" intensity="2.902592e-001" type="0"/>
    <Peak1D F1="5.352152" intensity="1.693736e+000" type="0"/>
    <Peak1D F1="5.348208" intensity="1.685125e+000" type="0"/>
    <Peak1D F1="4.439583" intensity="3.560712e-001" type="0"/>
    <Peak1D F1="4.433709" intensity="7.619107e-001" type="0"/>
    <Peak1D F1="4.429163" intensity="6.009948e-001" type="0"/>
    <Peak1D F1="4.424247" intensity="8.017482e-001" type="0"/>
    <Peak1D F1="4.418260" intensity="3.700613e-001" type="0"/>
    <Peak1D F1="4.273830" intensity="1.404634e+000" type="0"/>
    <Peak1D F1="4.258843" intensity="1.494843e+000" type="0"/>
    <Peak1D F1="3.858302" intensity="1.681957e-001" type="0"/>
    <Peak1D F1="3.844088" intensity="1.500000e+001" type="0"/>
    <Peak1D F1="3.835480" intensity="8.841885e-001" type="0"/>
    <Peak1D F1="3.825693" intensity="8.232150e-001" type="0"/>
    <Peak1D F1="3.820472" intensity="7.494032e-001" type="0"/>
    <Peak1D F1="3.810589" intensity="7.738760e-001" type="0"/>
    <Peak1D F1="3.802423" intensity="1.493279e+001" type="0"/>
    <Peak1D F1="3.783220" intensity="1.519944e-001" type="0"/>
    <Peak1D F1="3.781028" intensity="1.842823e-001" type="0"/>
    <Peak1D F1="3.777602" intensity="2.232574e-001" type="0"/>
    <Peak1D F1="3.704722" intensity="1.680183e+000" type="0"/>
    <Peak1D F1="3.700711" intensity="1.666676e+000" type="0"/>
    <Peak1D F1="3.128593" intensity="1.002301e+000" type="0"/>
    <Peak1D F1="3.100527" intensity="1.390398e+000" type="0"/>
    <Peak1D F1="2.969557" intensity="1.162380e+000" type="0"/>
    <Peak1D F1="2.941402" intensity="8.431957e-001" type="0"/>
    <Peak1D F1="2.816849" intensity="1.191983e+000" type="0"/>
    <Peak1D F1="2.789591" intensity="1.318411e+000" type="0"/>
    <Peak1D F1="2.344559" intensity="1.302407e+000" type="0"/>
    <Peak1D F1="2.317315" intensity="1.183661e+000" type="0"/>
    <Peak1D F1="2.070130" intensity="1.179761e-001" type="0"/>
    <Peak1D F1="1.794560" intensity="2.470719e-001" type="0"/>
    <Peak1D F1="1.714895" intensity="2.210122e+000" type="0"/>
    <Peak1D F1="1.709256" intensity="2.217074e+000" type="0"/>
  </PeakList1D>
</PeakList>
