# Supplementary material for: Skeletal rearrangement of 6,8-dioxabicyclo[3.2.1]octan-4-ols promoted by thionyl chloride or Appel conditions
Source: Beilstein J Org Chem. 2024 Apr 16;20:823–9. doi: 10.3762/bjoc.20.74 (PMC11035982; doi:10.3762/bjoc.20.74)
Supplement: File 2 — 1H and 13C NMR FIDs, HRMS spectra for all new compounds. [file Beilstein_J_Org_Chem-20-823-s002.zip › NMR files oxygen migration/10f/1H/shimvalues]

# Fri Sep 08 14:49:39 2023
#$$PROBEIDENTIFIER=Z124627_0019
#$$PROBENAME=PA DUL 500S1 C-H-D-05 Z
#$$SHIMID=292722
#
# Active Shim Gradients
#
Z           		-3138           
Z2          		-5876           
Z3          		-3049           
Z4          		14464           
Z5          		1156            
Z6          		-835            
Z7          		3174            
Z8          		13090           
X           		-5823           
XZ          		4786            
XZ2         		11043           
XZ3         		5261            
XZ4         		-1685           
XZ5         		-1715           
Y           		5420            
YZ          		-18395          
YZ2         		20515           
YZ3         		-5967           
YZ4         		-291            
YZ5         		-611            
XY          		-20253          
XYZ         		-2241           
XYZ2        		5076            
XYZ3        		-3691           
XYZ4        		-4057           
XYZ5        		14140           
(X2-Y2)     		3435            
(X2-Y2)Z    		1627            
(X2-Y2)Z2   		4213            
(X2-Y2)Z3   		-1982           
(X2-Y2)Z4   		-7109           
(X2-Y2)Z5   		40696           
X3          		27117           
X3Z         		-2381           
Y3          		794             
Y3Z         		-9548           
#
# Lock Parameter
#
FIELD		-7385.652
LOCKPHASE		24.289  
LOCKPOWER		-30.000 
LOCKGAIN		124.645 
LOCKDC		-75.000 
LOCKSHIFT		7.240   
LOOPGAIN		-12.000 
LOOPTIME		0.400   
LOOPFILTER		100.000 
#
IEEE64_VERSION_CODE 1
#
# Shim currents 
#
SHIM_SETTING [1 ]  -1347.98646230  
SHIM_SETTING [2 ]  -9791.39600984  
SHIM_SETTING [3 ]  -4082.38808225  
SHIM_SETTING [4 ]  3491.67213621   
SHIM_SETTING [5 ]  -1710.32284447  
SHIM_SETTING [6 ]  -2022.90423221  
SHIM_SETTING [7 ]  25929.24404166  
SHIM_SETTING [8 ]  20664.90288281  
SHIM_SETTING [9 ]  4878.09206146   
SHIM_SETTING [10]  4007.24588420   
SHIM_SETTING [11]  0.00000000      
SHIM_SETTING [12]  10342.64316917  
SHIM_SETTING [13]  -8754.23787051  
SHIM_SETTING [14]  14306.35702946  
SHIM_SETTING [15]  13708.56114173  
SHIM_SETTING [16]  -4188.54637111  
SHIM_SETTING [17]  -14621.43337420 
SHIM_SETTING [18]  -7917.60640843  
SHIM_SETTING [19]  -4557.53037548  
SHIM_SETTING [20]  -10261.09403245 
SHIM_SETTING [21]  15291.98302060  
SHIM_SETTING [22]  -9020.66713770  
SHIM_SETTING [23]  23483.28876636  
SHIM_SETTING [24]  -8564.45157086  
SHIM_SETTING [25]  34206.52237983  
SHIM_SETTING [26]  -43947.94359244 
SHIM_SETTING [27]  11997.03810647  
SHIM_SETTING [28]  1230.84127117   
SHIM_SETTING [29]  -2216.51820275  
SHIM_SETTING [30]  -22112.99463377 
SHIM_SETTING [31]  -10517.35301249 
SHIM_SETTING [32]  49234.72076350  
SHIM_SETTING [33]  -10709.12544759 
SHIM_SETTING [34]  -9109.67495914  
SHIM_SETTING [35]  -14424.95787138 
SHIM_SETTING [36]  -25401.02041357 
SHIM_SETTING [37]  4192.10042629   
SHIM_SETTING [38]  -11980.05844551 
SHIM_SETTING [39]  -4556.17490964  
SHIM_SETTING [40]  0.00000000      
