# Supplementary material for: Skeletal rearrangement of 6,8-dioxabicyclo[3.2.1]octan-4-ols promoted by thionyl chloride or Appel conditions
Source: Beilstein J Org Chem. 2024 Apr 16;20:823–9. doi: 10.3762/bjoc.20.74 (PMC11035982; doi:10.3762/bjoc.20.74)
Supplement: File 2 — 1H and 13C NMR FIDs, HRMS spectra for all new compounds. [file Beilstein_J_Org_Chem-20-823-s002.zip › NMR files oxygen migration/10f/1H/topshimreport]

New TopShim run:

version = topshim 2.0.0
date = 2023-09-08
time = 14:46:36.510
command = topshim 

FINE SHIMMING

Parameters:

probe = Z124627_0019
solvent = CDCl3
shim nucleus = 2H
nucleus optimised for = 1H
o1p (from lock) = 7.24 ppm

Results:


1D Shimming:
Iteration  1: FWHM Before= 8.2 Hz, Target= 0.3 Hz, After= 2.0 Hz
Iteration  2: FWHM Before= 2.0 Hz, Target= 0.3 Hz, After= 0.3 Hz
Iteration  3: FWHM Before= 0.3 Hz, Target= 0.4 Hz, After= 0.4 Hz
Iteration  4: FWHM Before= 0.4 Hz, Target= 0.3 Hz
Shim succeeded

Lineshape quality factor (1D spectrum, spinning) = 0.503

shim changes: 
Z	-67
Z2	-114
Z3	-167
Z4	+754
Z5	+889
Z6	-2697

duration = 1 min 28 sec
completed successfully
finished Fri Sep 08 14:48:03 2023


========================================================================
